# Supplementary material for: FBXL2 counteracts Grp94 to destabilize EGFR and inhibit EGFR-driven NSCLC growth
Source: Nat Commun. 2021 Oct 11;12:5919. doi: 10.1038/s41467-021-26222-x (PMC8505509; doi:10.1038/s41467-021-26222-x)
Supplement: Supplementary file 3 — Source Data [file 41467_2021_26222_MOESM3_ESM.xlsx]

## Sheet: Figure 1
Figure 1D-left panel	Time (h)	Vector			HA-FBXL2
	0	100	100	100	100	100	100
	4	85.6452	88.7586	80.4146	61.6071	71.134	74.2857
	8	75.8621	70.2703	65.2237	43.1034	55.8824	61.6981
	12	59.0361	64.1975	54.9256	38.6792	40.1869	36.6667
	24	43.9024	40.2778	32.1052	18.4615	9.85915	15.2727
Figure 1D-right panel	Time (h)	Vector			HA-FBXL2
	0	100	100	100	100	100	100
	4	107.921	101.231	83.6522	70.0855	69.511	85.0055
	8	90.7143	89.6428	63.2087	46.087	55.9791	53.8642
	12	74.1573	84.3149	58.1042	39.3939	34.1614	45.5168
	24	32.8358	48.2545	32.0577	16.6667	3.35966	11.1761

## Sheet: Figure 2
Figure 2H	Time (h)	Vector+EGFR WT	FBXL2+EGFR WT	Vector+EGFRE931A	FBXL2+EGFRE931A
	0	100	100	100	100
	3	75	94.3396	117.391	94.898
	6	77.3585	63.9655	77.0115	86.8687
	9	71.134	43.0275	95.3488	74.0741
	12	90.9091	24.5283	95.7447	76.2376

## Sheet: Figure 3
Figure 3A-left panel	Normal	NSCLC		Figure 3A-right panel	Normal	NSCLC(EGFR mutation)		Figure 3C	Ⅰ/Ⅰ-Ⅱ	Ⅱ	Ⅱ-Ⅲ		Figure 3E	FBXL2 expression (AOD)	EGFR expression (AOD)			Figure 3F						!Sample_characteristics_ch1	!Sample_characteristics_ch1	!Sample_characteristics_ch1	214436_at(FBXL2)				Figure 3H
	9.25267	9.41151			9.25267	6.6865			0.076803	0.164529	0.006307			0.086323	0.000377									tissue: lung tumour	follow-up time (months): 121	status: ALIVE	5.63284					Time (Days)	shCtrl									shFBXL2-1
	10.2935	7.03342			10.2935	7.65105			0.154783	0.043086	0.03121			0.104986	0.001026									tissue: lung tumour	follow-up time (months): 21	status: DEAD	7.46522					0	0.016	0.019	0.015	0.018	0.008667	0.006667	0.006667	0.008667	0.008667	0.017	0.018	0.015	0.017	0.011667	0.012667	0.007667	0.010667
	9.16491	8.64025			9.16491	9.91886			0.080328	0.048086	0.039821			0.126939	0.001271									tissue: lung tumour	follow-up time (months): 86	status: DEAD	5.58437					1	0.0275	0.0265	0.0225	0.0255	0.0105	0.0135	0.0115	0.0155	0.0165	0.0515	0.0555	0.0605	0.0515	0.0445	0.0625	0.0475	0.0555
	8.82972	8.85487			8.82972	6.58496			0.130135	0.089037	0.013719			0.070958	0.001302									tissue: lung tumour	follow-up time (months): 12	status: DEAD	5.35963					2	0.035	0.033	0.026	0.029	0.0445	0.0375	0.0355	0.0545	0.0365	0.071	0.064	0.079	0.068	0.1195	0.1305	0.1155	0.1175
	8.10852	8.52356			8.10852	8.53916			0.096654	0.106786	0.038608			0.098913	0.001418									tissue: lung tumour	follow-up time (months): 195	status: DEAD	6.23949					3	0.12	0.124	0.123	0.121	0.0575	0.0505	0.0445	0.0455	0.0615	0.222	0.235	0.232	0.244	0.3425	0.3325	0.3365	0.3175
	8.7039	9.46964			8.7039	7.96			0.070069	0.025348	0.055078			0.075701	0.001447									tissue: lung tumour	follow-up time (months): 68	status: ALIVE	6.16301					4	0.2135	0.2185	0.2345	0.156	0.168	0.21	0.165	0.132	0.23	0.4465	0.4155	0.4505	0.618	0.327	0.327	0.588	0.447
	9.8857	9.89936			9.8857	8.7211			0.206148	0.10324	0.03649			0.049434	0.001507									tissue: lung tumour	follow-up time (months): 52	status: DEAD	5.32099					5	0.203	0.198	0.18	0.192	0.302	0.3	0.303	0.32	0.294	0.497	0.508	0.655	0.6	0.814	0.744	0.758	0.781
	8.95129	9.69523			8.95129	9.27612			0.148084	0.054391	0.086689			0.083681	0.002095									tissue: lung tumour	follow-up time (months): 70	status: DEAD	5.35253
	9.20212	7.88874			9.20212	7.76155			0.132802	0.123148	0.082017			0.144614	0.002252									tissue: lung tumour	follow-up time (months): 115	status: ALIVE	5.78407
	8.96867	8.9542			8.96867	8.60733			0.132464	0.107299	0.035937			0.028998	0.002464									tissue: lung tumour	follow-up time (months): 72	status: DEAD	5.67911				Figure 3I	shCtrl	1.0875	0.825	1.0875
	9.8009	9.35315			9.8009	9.24555			0.09072	0.074181	0.020677			0.032151	0.002659									tissue: lung tumour	follow-up time (months): 118	status: ALIVE	6.22597					shFBXL2-#1	3.3	3.45	3.4875
	9.29692	7.37504			9.29692	7.98869			0.042111	0.070672	0.027648			0.07354	0.003532									tissue: lung tumour	follow-up time (months): 104	status: DEAD	5.58992					shFBXL2-#2	3.2625	3.6	3.2625
	9.0607	9.08481			9.0607	9.18487			0.10324	0.033569	0.110237			0.081077	0.003546									tissue: lung tumour	follow-up time (months): 5	status: DEAD	6.26533
	9.74315	9.94105			9.74315	9.33315			0.091639	0.104291	0.028153			0.048301	0.004183									tissue: lung tumour	follow-up time (months): 218	status: ALIVE	6.43231				Figure 3K	Time (Days)	Vector
	9.81698	8.76487			9.81698	6.84549			0.078974	0.005677	0.048264			0.001677	0.006832									tissue: lung tumour	follow-up time (months): 87	status: ALIVE	7.71291					0	0	0	0	0	0
	9.07414	9.27146			9.07414	8.13955			0.094667	0.050459	0.010826			0.089053	0.00805									tissue: lung tumour	follow-up time (months): 85	status: ALIVE	6.56302					5	27.5169	31.941	14.85	19.8203	13.3701
	9.25503	7.86419			9.25503	11.2767			0.028716	0.09134	0.058274			0.101196	0.008311									tissue: lung tumour	follow-up time (months): 51	status: ALIVE	6.11524					8	28.0645	172.167	27.38	26.6785	172.391
	9.30378	9.38586			9.30378	9.53528			0.114203	0.039535	0.123206			0.096266	0.010167									tissue: lung tumour	follow-up time (months): 134	status: ALIVE	5.27549					13	73.8778	298.169	163.4	199.751	615.898
	9.0607	9.43254			9.0607	8.86109			0.167908	0.064292	0.040597			0.081799	0.012822									tissue: lung tumour	follow-up time (months): 36	status: DEAD	6.26617					17	493.204	688.747	175.477	967.486	146.943
	9.33092	9.56986			9.33092	7.91886			0.121096	0.10887	0.034014			0.028308	0.013754									tissue: lung tumour	follow-up time (months): 54	status: ALIVE	5.33464					19	1302.71	211.028	928.07	907.445	174.93
	9.55842	8.70736			9.55842	8.04985			0.117562	0.063766	0.040747			0.080073	0.013782									tissue: lung tumour	follow-up time (months): 34	status: DEAD	6.38919
	9.56033	8.80413			9.56033	7.91886			0.102246	0.02971	0.072669			0.104666	0.013795									tissue: lung tumour	follow-up time (months): 228	status: DEAD	5.73616
	9.23122	8.5812			9.23122	6.56986			0.08224	0.021787	0.042545			0.019117	0.015488									tissue: lung tumour	follow-up time (months): 20	status: DEAD	6.09769					Time (Days)	HA-FBXL2
	9.0954	8			9.0954	7.94837			0.101351	0.007656	0.04324			0.076997	0.015956									tissue: lung tumour	follow-up time (months): 58	status: ALIVE	6.46147					0	0	0	0	0	0
	8.90087	7.44294			8.90087	7.33092			0.139583	0.038395	0.051455			0.053401	0.016961									tissue: lung tumour	follow-up time (months): 29	status: DEAD	6.12803					5	25.4422	26.3375	25.4225	28.8297	21.9892
	8.7879	9.29921			8.7879	9.87036			0.121758	0.082598	0.070678			0.053407	0.016961									tissue: lung tumour	follow-up time (months): 64	status: ALIVE	6.07356					8	19.5357	25.7394	22.2405	22.4042	21.9024
	9.01681	9.10591			9.01681	7.50779			0.046919	0.028397	0.014672			0.090276	0.017755									tissue: lung tumour	follow-up time (months): 102	status: ALIVE	6.26553					13	91.7159	78.5502	117.106	93.3945	88.5699
	9.10329	8.24793			9.10329	9.05257			0.08888	0.112492	0.008348			0.066415	0.019616									tissue: lung tumour	follow-up time (months): 8	status: DEAD	5.60671					17	158.86	128.39	166.702	205.805	124.99
	8.89785	7.85175			8.89785	8.29002			0.13572	0.052077				0.04581	0.021265									tissue: lung tumour	follow-up time (months): 71	status: DEAD	6.34293					19	304.854	209.874	273.98	175.931	225.066
	8.01123	7.92481			8.01123	8.16992			0.089346	0.136496				0.066137	0.023945									tissue: lung tumour	follow-up time (months): 89	status: DEAD	6.19233
	8.54689	8.64746			8.54689	7.46761			0.109341	0.086798				0.096784	0.024005									tissue: lung tumour	follow-up time (months): 131	status: ALIVE	4.66507
	9.89936	6.79442			9.89936	9.78953			0.02033	0.034555				0.08439	0.024231									tissue: lung tumour	follow-up time (months): 101	status: ALIVE	5.89066					Time (Days)	HA-FBXL2C420S
	9.50184	7.8392			9.50184	7.76818			0.12066	0.107498				0.061876	0.024952									tissue: lung tumour	follow-up time (months): 170	status: ALIVE	5.65678					0	0	0	0	0
	9.10852	8.51175			9.10852	8.86419			0.084542	0.043916				0.086466	0.02573									tissue: lung tumour	follow-up time (months): 25	status: DEAD	6.15069					5	70.5611	49.1725	37.2253	38.809	31.6655
	9.76984	8.25267			9.76984	7.25739			0.021231	0.060128				0.072479	0.02579									tissue: lung tumour	follow-up time (months): 88	status: ALIVE	5.65142					8	68.3033	324.191	91.541	91.2576	59.3145
	9.05799	11.0244			9.05799	8.86419			0.175541	0.153965				0.068678	0.026053									tissue: lung tumour	follow-up time (months): 84	status: ALIVE	5.41887					13	408.934	237.833	272.979	249.121	251.612
	9.52552	8.51964			9.52552	8.57365			0.139233	0.09122				0.074381	0.026625									tissue: lung tumour	follow-up time (months): 116	status: ALIVE	5.50586					17	404.413	534.395	626.969	404.041	277.133
	8.46761	8.98014			8.46761	7.9542			0.053569	0.122114				0.084965	0.027294									tissue: lung tumour	follow-up time (months): 44	status: DEAD	6.07047					19	777.361	425.895	482.446	766.66	594.073
	9.51175	9.07949			9.51175	9.27146			0.067729	0.021883				0.076873	0.027832									tissue: lung tumour	follow-up time (months): 108	status: DEAD	6.47349
	9.20212	8.45533			9.20212	9.75322			0.147257	0.065242				0.148931	0.027876									tissue: lung tumour	follow-up time (months): 55	status: ALIVE	5.9162				Figure 3M	Time (Days)	shCtrl									shFBXL2-1
	10.0112	8.17493			10.0112	7.8009			0.101167	0.011932				0.046482	0.028275									tissue: lung tumour	follow-up time (months): 2	status: DEAD	5.83957					0	0.0265	0.0245	0.0315	0.0285	0.0405	0.0405	0.0355	0.0445	0.0395	0.0345	0.0335	0.0345	0.0165	0.0275	0.0255	0.0185	0.0285
	9.80896	10.0782			9.80896	7.94837			0.042835	0.044427				0.064154	0.028764									tissue: lung tumour	follow-up time (months): 55	status: ALIVE	5.35999					1	0.035	0.04	0.035	0.026	0.037	0.036	0.025	0.027	0.038	0.044	0.038	0.041	0.055	0.035	0.054	0.052	0.052
	8.81378	8.21432			8.81378	6.39232			0.068727	0.062371				0.015036	0.030054									tissue: lung tumour	follow-up time (months): 111	status: DEAD	5.11801					2	0.0445	0.0425	0.0565	0.0795	0.1015	0.0825	0.0735	0.0995	0.0935	0.0915	0.0985	0.0965	0.1345	0.1405	0.1295	0.1455	0.1355
	9.18487	9.72962			9.18487	9.61102			0.0138	0.046687				0.020194	0.030062									tissue: lung tumour	follow-up time (months): 76	status: DEAD	5.91322					3	0.145	0.152	0.143	0.114	0.13	0.134	0.148	0.121	0.121	0.206	0.296	0.309	0.242	0.234	0.241	0.237	0.268
	8.59991	8.98584			8.59991	7.91886				0.040667				0.068704	0.031017									tissue: lung tumour	follow-up time (months): 46	status: DEAD	6.45303					4	0.2695	0.2535	0.2635	0.156	0.168	0.118	0.165	0.132	0.135	0.4045	0.4485	0.4555	0.618	0.327	0.327	0.588	0.447
	9.24317	9.26913			9.24317	8.91588				0.065683				0.053883	0.034021									tissue: lung tumour	follow-up time (months): 175	status: DEAD	6.51285					5	0.279667	0.345667	0.344667	0.4655	0.5085	0.4285	0.3125	0.3645	0.2875	0.801667	0.793667	0.764667	1.0055	1.0735	0.9705	0.9695	1.0545
	9.29232	8.44708			9.29232	7.76155				0.12066				0.062426	0.034072									tissue: lung tumour	follow-up time (months): 203	status: ALIVE	5.77513
	9.03067	8.86728			9.03067	9.05799				0.084542				0.037821	0.03494									tissue: lung tumour	follow-up time (months): 59	status: ALIVE	6.21716				Figure 3N	shCtrl	0.918367	0.857143	1.22449
	8.09276	9.67066			8.09276	8.17493								0.039019	0.037463									tissue: lung tumour	follow-up time (months): 74	status: DEAD	6.1228					shFBXL2-#1	5.02041	5.02041	3.61225
	8.13443	10.0444			8.13443	7.65105								0.033734	0.039554									tissue: lung tumour	follow-up time (months): 124	status: DEAD	5.162					shFBXL2-#2	5.38776	5.69388	3.67347
	8.26679	7.92481			8.26679	8.37504								0.076275	0.040482									tissue: lung tumour	follow-up time (months): 199	status: ALIVE	5.86015
	8.70044	7.66534			8.70044	8.49586								0.075869	0.040976									tissue: lung tumour	follow-up time (months): 62	status: ALIVE	5.38673
	8.64025	8.82018			8.64025	7.58496								0.104774	0.045684									tissue: lung tumour	follow-up time (months): 139	status: DEAD	5.1324
	7.87652	7.12928			7.87652	7.6865								0.056823	0.04615									tissue: lung tumour	follow-up time (months): 52	status: ALIVE	6.48067				Figure 3P	Vector	58	26	50	56
	8.28077	9.37721			8.28077	8.44708								0.044859	0.047929									tissue: lung tumour	follow-up time (months): 25	status: DEAD	6.1904					FBXL2	18	10	1	7	0	12
	9.36413	8.00563			9.36413	9.16491								0.062113	0.04994									tissue: lung tumour	follow-up time (months): 31	status: DEAD	5.36285						Vector				HA-FBXL2
	8.27612	9.87498			8.27612	8.13955								0.069234	0.051249									tissue: lung tumour	follow-up time (months): 90	status: DEAD	6.24349				Figure 3R	EGFR	0.867015	1.05773	1.21114	0.864114	0.149657	0.309528	0.137612	0.349563	0.273419	0.160146
	9.31288	8.62936			9.31288	8.49586								0.014677	0.051454									tissue: lung tumour	follow-up time (months): 17	status: DEAD	5.0424					pEGFR	0.986003	1.00052	1.20021	0.813272	0.217192	0.0793525	0.156806	0.169985	0.216866	0.105978
	8.43879	8.7879			8.43879	7.54689								0.097497	0.053869									tissue: lung tumour	follow-up time (months): 40	status: DEAD	5.98537
	8.49185	8.25739			8.49185	8.31288								0.046739	0.054734									tissue: lung tumour	follow-up time (months): 11	status: DEAD	4.48535
	7.82655	8.40514			7.82655	8								0.02893	0.055086									tissue: lung tumour	follow-up time (months): 220	status: ALIVE	5.10518
	7.56224	7.67242			7.56224	9.05528								0.053109	0.059694									tissue: lung tumour	follow-up time (months): 45	status: DEAD	5.58518
	9.32868	8.67948			9.32868	7.5157								0.01186	0.061626									tissue: lung tumour	follow-up time (months): 85	status: ALIVE	6.06812
	8.24793	10.4625			8.24793	8.47573								0.008323	0.063883									tissue: lung tumour	follow-up time (months): 113	status: ALIVE	5.95725
	7.87036	9.84235			7.87036	8.6865								0.023463	0.066514									tissue: lung tumour	follow-up time (months): 12	status: DEAD	5.9178
	8.09276	7.97728			8.09276	7.70736								0.041567	0.072543									tissue: lung tumour	follow-up time (months): 81	status: ALIVE	6.02628
	8.30834	7.19967			8.30834	8.41363								0.045674	0.081006									tissue: lung tumour	follow-up time (months): 56	status: ALIVE	5.44466
	8.45943	9.01402			8.45943	7.88874								0.065351	0.088528									tissue: lung tumour	follow-up time (months): 69	status: ALIVE	6.62586
	10.3794	8.89178			10.3794	7.22882								0.006205	0.104245									tissue: lung tumour	follow-up time (months): 52	status: DEAD	6.10573
	7.94252	10.3117			7.94252	7.88264								0.002373	0.111765									tissue: lung tumour	follow-up time (months): 72	status: ALIVE	6.12939
	9.19967	7.30378			9.19967	6.08746																		tissue: lung tumour	follow-up time (months): 14	status: DEAD	6.04068
	8.32193	6.24793			8.32193	8.43463																		tissue: lung tumour	follow-up time (months): 13	status: DEAD	6.40075
	8.91588	8.3966			8.91588	6.39232																		tissue: lung tumour	follow-up time (months): 1	status: DEAD	5.79153
	8.82655	8.84235			8.82655	7.29462																		tissue: lung tumour	follow-up time (months): 256	status: ALIVE	5.39624
	8.59619	9.07146			8.59619	8.43463																		tissue: lung tumour	follow-up time (months): 0	status: DEAD	6.15671
	8.01681	8.74819			8.01681	8.69																		tissue: lung tumour	follow-up time (months): 175	status: ALIVE	6.27717
	8.64746	8.73471			8.64746	8.3966																		tissue: lung tumour	follow-up time (months): 84	status: DEAD	6.17001
	7.55459	9.15735			7.55459	7																		tissue: lung tumour	follow-up time (months): 49	status: ALIVE	5.89821
	7	8.73809			7	8.23362																		tissue: lung tumour	follow-up time (months): 38	status: DEAD	6.38506
	8.3966	7.39232			8.3966	7.96																		tissue: lung tumour	follow-up time (months): 150	status: DEAD	6.17632
	8.71425	8.49586			8.71425	7.39232																		tissue: lung tumour	follow-up time (months): 28	status: DEAD	6.03726
	8.05528	7.20945			8.05528	8.58872																		tissue: lung tumour	follow-up time (months): 124	status: DEAD	5.32184
	7.10852	8.07146			7.10852	8.64025																		tissue: lung tumour	follow-up time (months): 99	status: ALIVE	5.75174
	9.53916	9.81858			9.53916	9.82337																		tissue: lung tumour	follow-up time (months): 127	status: DEAD	6.58058
	8.99152	9.79928			8.99152	6.58496																		tissue: lung tumour	follow-up time (months): 53	status: DEAD	5.86682
	9.56415	8.8009			9.56415	8.00563																		tissue: lung tumour	follow-up time (months): 80	status: ALIVE	5.5981
	8.85487	9.04166			8.85487	7.17991																		tissue: lung tumour	follow-up time (months): 18	status: DEAD	5.29813
	9.13443	7.91289			9.13443	8.79766																		tissue: lung tumour	follow-up time (months): 117	status: ALIVE	6.06025
	7.88874	9.42836			7.88874	8.04439																		tissue: lung tumour	follow-up time (months): 68	status: DEAD	5.29715
	8.44708	8.54303			8.44708	8.99152																		tissue: lung tumour	follow-up time (months): 122	status: ALIVE	6.24654
	8.64386	9.48583			8.64386	8.45943																		tissue: lung tumour	follow-up time (months): 56	status: ALIVE	6.03207
	9.21675	8.97728			9.21675	9.41151																		tissue: lung tumour	follow-up time (months): 57	status: DEAD	5.73168
	8.21432	7.8009			8.21432	8.52356																		tissue: lung tumour	follow-up time (months): 177	status: ALIVE	6.55595
	8.2621	8.43045			8.2621	8.76487																		tissue: lung tumour	follow-up time (months): 40	status: DEAD	5.41994
	7.79442	9.96578			7.79442	7.86419																		tissue: lung tumour	follow-up time (months): 12	status: DEAD	5.32774
	8.24793	8.60733			8.24793	8.70736																		tissue: lung tumour	follow-up time (months): 16	status: DEAD	5.83341
	8.07682	8.70736			8.07682	9.29921																		tissue: lung tumour	follow-up time (months): 137	status: ALIVE	5.86303
	7.65821	8.83289			7.65821	9.10591																		tissue: lung tumour	follow-up time (months): 59	status: ALIVE	5.21044
	8.06609	7.46761			8.06609	8.64746																		tissue: lung tumour	follow-up time (months): 216	status: ALIVE	6.35204
	8.24793	9.71768			8.24793	7.8392																		tissue: lung tumour	follow-up time (months): 175	status: DEAD	6.47308
	8.92184	7.31288			8.92184	8.25267																		tissue: lung tumour	follow-up time (months): 89	status: ALIVE	5.59046
	8.60733	8.35755			8.60733	8.98014																		tissue: lung tumour	follow-up time (months): 89	status: DEAD	5.86598
	8.32193	7.62936			8.32193	8.45533																		tissue: lung tumour	follow-up time (months): 61	status: ALIVE	6.13824
	7.73471	8.69349			7.73471	8.21432																		tissue: lung tumour	follow-up time (months): 32	status: DEAD	5.42505
		9.56986				8.98584																		tissue: lung tumour	follow-up time (months): 65	status: ALIVE	5.94192
		7.02237				10.0444																		tissue: lung tumour	follow-up time (months): 123	status: ALIVE	6.26676
		7.8009				7.66534																		tissue: lung tumour	follow-up time (months): 129	status: ALIVE	6.04298
		7.96				8.82018																		tissue: lung tumour	follow-up time (months): 2	status: DEAD	5.99642
		9.40514				8.00563																		tissue: lung tumour	follow-up time (months): 13	status: DEAD	6.46742
		7.98299				7.97728																		tissue: lung tumour	follow-up time (months): 62	status: ALIVE	5.43079
		8.21432				8.89178																		tissue: lung tumour	follow-up time (months): 14	status: DEAD	6.84302
		9.01681				7.39232																		tissue: lung tumour	follow-up time (months): 14	status: DEAD	6.09002
		8.23841				9.81858																		tissue: lung tumour	follow-up time (months): 134	status: ALIVE	5.84119
		8.76487				8.54303																		tissue: lung tumour	follow-up time (months): 80	status: ALIVE	5.39353
		8.21917				9.48583																		tissue: lung tumour	follow-up time (months): 0	status: DEAD	6.49808
		7.60733				7.46761																		tissue: lung tumour	follow-up time (months): 11	status: DEAD	7.93614
		8.47167				9.40514																		tissue: lung tumour	follow-up time (months): 100	status: ALIVE	6.77344
		7.11894				8.21917																		tissue: lung tumour	follow-up time (months): 51	status: ALIVE	5.67101
		8.72451				7.60733																		tissue: lung tumour	follow-up time (months): 33	status: DEAD	6.26984
		8.20457				7.11894																		tissue: lung tumour	follow-up time (months): 13	status: DEAD	5.44208
		9.36851				9.36851																		tissue: lung tumour	follow-up time (months): 175	status: ALIVE	5.52995
		9.73809				9.78136																		tissue: lung tumour	follow-up time (months): 22	status: DEAD	6.64432
		9.78136				7.93074																		tissue: lung tumour	follow-up time (months): 107	status: DEAD	5.93948
		7.93074				6.53916																		tissue: lung tumour	follow-up time (months): 99	status: DEAD	5.4616
		8.29462				8.74147																		tissue: lung tumour	follow-up time (months): 21	status: DEAD	6.13953
		6.53916				9.00282																		tissue: lung tumour	follow-up time (months): 172	status: DEAD	6.01183
		8.86419				8.24317																		tissue: lung tumour	follow-up time (months): 63	status: ALIVE	6.41402
		10.5575				9.45121																		tissue: lung tumour	follow-up time (months): 12	status: DEAD	5.91898
		6.75489				5.83289																		tissue: lung tumour	follow-up time (months): 17	status: DEAD	5.03499
		8.32193				8.0607																		tissue: lung tumour	follow-up time (months): 60	status: DEAD	5.16833
		8.01681				7.82655																		tissue: lung tumour	follow-up time (months): 14	status: DEAD	6.67026
		8.44708				8.60733																		tissue: lung tumour	follow-up time (months): 14	status: DEAD	5.75091
		8.74147				6.91886																		tissue: lung tumour	follow-up time (months): 11	status: DEAD	5.27309
		9.00282				9.46761																		tissue: lung tumour	follow-up time (months): 107	status: DEAD	5.18423
		8.24317				8.40088																		tissue: lung tumour	follow-up time (months): 2	status: DEAD	6.01378
		9.45121				9.01123																		tissue: lung tumour	follow-up time (months): 28	status: DEAD	5.58961
		7.05528				9.71253																		tissue: lung tumour	follow-up time (months): 20	status: DEAD	5.16696
		5.83289				7.78136																		tissue: lung tumour	follow-up time (months): 91	status: DEAD	7.82955
		8.0607				9.13699																		tissue: lung tumour	follow-up time (months): 13	status: DEAD	6.36609
		7.82655				7.92481																		tissue: lung tumour	follow-up time (months): 13	status: DEAD	5.88902
		9.36194				9.25739																		tissue: lung tumour	follow-up time (months): 24	status: DEAD	5.25911
		8.60733				8.56605																		tissue: lung tumour	follow-up time (months): 91	status: ALIVE	6.08424
		9.33539				8.76155																		tissue: lung tumour	follow-up time (months): 87	status: DEAD	5.21273
		9.69				8.91289																		tissue: lung tumour	follow-up time (months): 14	status: DEAD	5.86035
		6.91886				8.16491																		tissue: lung tumour	follow-up time (months): 3	status: DEAD	5.58234
		9.9571				7.85798																		tissue: lung tumour	follow-up time (months): 14	status: DEAD	6.00266
		9.85019				9.12412																		tissue: lung tumour	follow-up time (months): 56	status: ALIVE	6.31132
		6.64386				7.7879																		tissue: lung tumour	follow-up time (months): 32	status: DEAD	5.47359
		9.30834				8.16992																		tissue: lung tumour	follow-up time (months): 31	status: DEAD	7.04559
		8.84862				7.77479																		tissue: lung tumour	follow-up time (months): 6	status: DEAD	5.72861
		8.61471				8.55459																		tissue: lung tumour	follow-up time (months): 85	status: ALIVE	7.64785
		8.91289				9.96434																		tissue: lung tumour	follow-up time (months): 85	status: DEAD	8.09109
		8.44708				7.94837																		tissue: lung tumour	follow-up time (months): 11	status: DEAD	6.94536
		8.28077				9.70563																		tissue: lung tumour	follow-up time (months): 184	status: ALIVE	8.62958
		8.14975				6.64386																		tissue: lung tumour	follow-up time (months): 155	status: ALIVE	8.24555
		9.46761				9.45738																		tissue: lung tumour	follow-up time (months): 123	status: ALIVE	7.49057
		8.59246				8.17991																		tissue: lung tumour	follow-up time (months): 179	status: DEAD	8.56793
		7.40939				9.52552																		tissue: lung tumour	follow-up time (months): 119	status: ALIVE	7.64373
		8.30834				7.33092																		tissue: lung tumour	follow-up time (months): 204	status: ALIVE	8.06355
		8.40088				8.76487																		tissue: lung tumour	follow-up time (months): 53	status: ALIVE	5.53122
		7.58496				7.27612																		tissue: lung tumour	follow-up time (months): 4	status: DEAD	7.22753
		9.52748				6.9542																		tissue: lung tumour	follow-up time (months): 23	status: DEAD	6.80772
		9.01123				9.15735																		tissue: lung tumour	follow-up time (months): 17	status: DEAD	6.5601
		9.71253				8.95129																		tissue: lung tumour	follow-up time (months): 103	status: DEAD	6.52425
		10.0941				7.48382																		tissue: lung tumour	follow-up time (months): 28	status: DEAD	5.91879
		8.81378				9.23122																		tissue: lung tumour	follow-up time (months): 17	status: DEAD	5.87731
		7.43463				8.40514																		tissue: lung tumour	follow-up time (months): 11	status: DEAD	5.65072
		8.19476				6.39232																		tissue: lung tumour	follow-up time (months): 19	status: DEAD	5.37922
		8.63663				8.23841																		tissue: lung tumour	follow-up time (months): 14	status: DEAD	7.64336
		8.93369				8.61102																		tissue: lung tumour	follow-up time (months): 30	status: DEAD	6.33564
		10.769				7.43463																		tissue: lung tumour	follow-up time (months): 77	status: ALIVE	5.5347
		8.31288				8.11894																		tissue: lung tumour	follow-up time (months): 2	status: DEAD	6.04273
		7.78136				8.83605																		tissue: lung tumour	follow-up time (months): 140	status: ALIVE	7.1656
		8.45121				8.70736																		tissue: lung tumour	follow-up time (months): 11	status: DEAD	6.24317
		10.5887				8.91289																		tissue: lung tumour	follow-up time (months): 4	status: DEAD	6.25131
		8.49185				6.9542																		tissue: lung tumour	follow-up time (months): 6	status: DEAD	5.84211
		9.13699				7.98869																		tissue: lung tumour	follow-up time (months): 54	status: DEAD	4.99417
		7.92481				9.3443																		tissue: lung tumour	follow-up time (months): 8	status: DEAD	5.75811
		9.25739				8.04985																		tissue: lung tumour	follow-up time (months): 10	status: DEAD	5.92516
		8.56605				7.85798																		tissue: lung tumour	follow-up time (months): 121	status: ALIVE	7.76112
		8.82337				8.57743																		tissue: lung tumour	follow-up time (months): 111	status: ALIVE	8.3989
		8.76155				8.65821																		tissue: lung tumour	follow-up time (months): 105	status: ALIVE	8.30598
		9.34207				9.43463																		tissue: lung tumour	follow-up time (months): 115	status: ALIVE	7.17782
		8.91289				8.2854																		tissue: lung tumour	follow-up time (months): 102	status: DEAD	7.68025
		9.62388				6.89482																		tissue: lung tumour	follow-up time (months): 42	status: DEAD	5.81299
		9.63481				9.76818																		tissue: lung tumour	follow-up time (months): 59	status: DEAD	5.36852
		8.16491				6.85798																		tissue: lung tumour	follow-up time (months): 66	status: ALIVE	7.28403
		7.76818				8.33539																		tissue: lung tumour	follow-up time (months): 244	status: ALIVE	7.9472
		7.60733				9.49586																		tissue: lung tumour	follow-up time (months): 223	status: ALIVE	7.67366
		8.23362				8.73132																		tissue: lung tumour	follow-up time (months): 157	status: ALIVE	7.65003
		9.05528				8.46352																		tissue: lung tumour	follow-up time (months): 175	status: ALIVE	8.81002
		9.50184				7.85175																		tissue: lung tumour	follow-up time (months): 23	status: DEAD	6.31182
		9.04166				9.08215																		tissue: lung tumour	follow-up time (months): 78	status: ALIVE	7.64299
		9.21432				7.54689																		tissue: lung tumour	follow-up time (months): 67	status: ALIVE	5.91613
		8.67948				8.57365																		tissue: lung tumour	follow-up time (months): 180	status: ALIVE	7.20396
		7.98869				8.87036																		tissue: lung tumour	follow-up time (months): 52	status: DEAD	6.95343
		7.81378				7.09803																		tissue: lung tumour	follow-up time (months): 55	status: DEAD	6.70777
		7.21917				7.55459																		tissue: lung tumour	follow-up time (months): 193	status: DEAD	6.49485
		7.32193				8.40088																		tissue: lung tumour	follow-up time (months): 23	status: DEAD	5.63181
		9.98014				9.58684																		tissue: lung tumour	follow-up time (months): 205	status: ALIVE	6.98478
		7.85798				10.0084																		tissue: lung tumour	follow-up time (months): 23	status: DEAD	5.28117
		9.77972				7.5157																		tissue: lung tumour	follow-up time (months): 4	status: DEAD	5.29037
		9.12412				9.19967																		tissue: lung tumour	follow-up time (months): 13	status: DEAD	6.13782
		9.31515				7.45121																		tissue: lung tumour	follow-up time (months): 67	status: DEAD	5.15573
		8.82337				7.93074																		tissue: lung tumour	follow-up time (months): 125	status: DEAD	5.37998
		9.52552				9.15735																		tissue: lung tumour	follow-up time (months): 22	status: DEAD	5.98738
		9.38586				8.77479																		tissue: lung tumour	follow-up time (months): 204	status: ALIVE	5.95312
		7.7879				9.03617																		tissue: lung tumour	follow-up time (months): 26	status: DEAD	5.7444
		7.19967				7.20945																		tissue: lung tumour	follow-up time (months): 13	status: DEAD	6.2434
		8.16992				6.62936																		tissue: lung tumour	follow-up time (months): 42	status: DEAD	5.47578
		7.96				8.41363																		tissue: lung tumour	follow-up time (months): 179	status: DEAD	6.28009
		8.47167				7.26679																		tissue: lung tumour	follow-up time (months): 48	status: DEAD	5.29246
		10.9865				7.27612																		tissue: lung tumour	follow-up time (months): 50	status: DEAD	5.28354
		7.80736				8.05528																		tissue: lung tumour	follow-up time (months): 3	status: ALIVE	6.8962
		8.85487				8.51175																		tissue: lung tumour	follow-up time (months): 8	status: DEAD	5.00535
		8.224				9.07949																		tissue: lung tumour	follow-up time (months): 188	status: ALIVE	4.47396
		9.85798				9.09011																		tissue: lung tumour	follow-up time (months): 2	status: DEAD	6.61806
		8.89785				10.1254																		tissue: lung tumour	follow-up time (months): 9	status: DEAD	6.73599
		8.2621				9.07682																		tissue: lung tumour	follow-up time (months): 29	status: DEAD	4.89942
		8.13443				8.54303																		tissue: lung tumour	follow-up time (months): 91	status: ALIVE	5.95774
		8.15482				10.0526																		tissue: lung tumour	follow-up time (months): 83	status: ALIVE	5.7236
		7.53916				8.9542																		tissue: lung tumour	follow-up time (months): 13	status: DEAD	6.28577
		8.31741				9.52748																		tissue: lung tumour	follow-up time (months): 10	status: DEAD	5.75648
		8.50383				8.70736																		tissue: lung tumour	follow-up time (months): 40	status: DEAD	5.30442
		7.03342				8.02237																		tissue: lung tumour	follow-up time (months): 76	status: DEAD	6.11834
		8.47167																						tissue: lung tumour	follow-up time (months): 27	status: DEAD	4.94366
		9.64386																						tissue: lung tumour	follow-up time (months): 9	status: DEAD	4.77951
		7.96																						tissue: lung tumour	follow-up time (months): 63	status: DEAD	5.85524
		9.8009																						tissue: lung tumour	follow-up time (months): 54	status: DEAD	5.99143
		7.63663																						tissue: lung tumour	follow-up time (months): 14	status: DEAD	5.75288
		6.39232																						tissue: lung tumour	follow-up time (months): 11	status: DEAD	5.93143
		7.77479																						tissue: lung tumour	follow-up time (months): 143	status: DEAD	5.90317
		7.33985																						tissue: lung tumour	follow-up time (months): 26	status: DEAD	5.20255
		8.7039																						tissue: lung tumour	follow-up time (months): 21	status: DEAD	5.68006
		7.84549																						tissue: lung tumour	follow-up time (months): 9	status: DEAD	6.15496
		8.89178																						tissue: lung tumour	follow-up time (months): 134	status: DEAD	5.9181
		8.61471																						tissue: lung tumour	follow-up time (months): 0	status: DEAD	5.19049
		9.01402																						tissue: lung tumour	follow-up time (months): 23	status: DEAD	5.87589
		8.55459																						tissue: lung tumour	follow-up time (months): 34	status: DEAD	5.03424
		9.37504																						tissue: lung tumour	follow-up time (months): 5	status: DEAD	5.16355
		8.07682																						tissue: lung tumour	follow-up time (months): 52	status: DEAD	6.24403
		9.13699																						tissue: lung tumour	follow-up time (months): 17	status: DEAD	5.05426
		11.0855																						tissue: lung tumour	follow-up time (months): 11	status: DEAD	5.50759
		9.60548																						tissue: lung tumour	follow-up time (months): 34	status: DEAD	6.41225
		8.90388																						tissue: lung tumour	follow-up time (months): 3	status: DEAD	6.60135
		9.96434																						tissue: lung tumour	follow-up time (months): 2	status: DEAD	4.52388
		8.45533																						tissue: lung tumour	follow-up time (months): 8	status: DEAD	6.22423
		7.19967																						tissue: lung tumour	follow-up time (months): 0	status: DEAD	5.73577
		9.02791																						tissue: lung tumour	follow-up time (months): 27	status: DEAD	5.66435
		8.43463																						tissue: lung tumour	follow-up time (months): 45	status: DEAD	5.7025
		7.94837																						tissue: lung tumour	follow-up time (months): 100	status: DEAD	6.06342
		9.70563																						tissue: lung tumour	follow-up time (months): 88	status: DEAD	6.56516
		9.02514																						tissue: lung tumour	follow-up time (months): 7	status: DEAD	6.09077
		7.75489																						tissue: lung tumour	follow-up time (months): 3	status: DEAD	5.54868
		8.08746																						tissue: lung tumour	follow-up time (months): 1	status: DEAD	6.43689
		6.64386																						tissue: lung tumour	follow-up time (months): 4	status: DEAD	6.98146
		10.1911																						tissue: lung tumour	follow-up time (months): 206	status: ALIVE	5.36089
		9.45738																						tissue: lung tumour	follow-up time (months): 104	status: DEAD	5.52013
		8.78463																						tissue: lung tumour	follow-up time (months): 7	status: DEAD	5.02649
		8.17991																						tissue: lung tumour	follow-up time (months): 140	status: DEAD	7.90372
		8.5812																						tissue: lung tumour	follow-up time (months): 9	status: DEAD	8.07887
		9.04712																						tissue: lung tumour	follow-up time (months): 23	status: DEAD	6.6081
		8.71425																						tissue: lung tumour	follow-up time (months): 11	status: DEAD	5.52921
		8.55459																						tissue: lung tumour	follow-up time (months): 11	status: DEAD	6.34877
		9.52552																						tissue: lung tumour	follow-up time (months): 174	status: DEAD	4.48652
		9.17493																						tissue: lung tumour	follow-up time (months): 8	status: DEAD	5.06982
		7.33092																						tissue: lung tumour	follow-up time (months): 105	status: DEAD	5.91152
		8.70044																						tissue: lung tumour	follow-up time (months): 29	status: DEAD	7.06859
		8.76487																						tissue: lung tumour	follow-up time (months): 118	status: DEAD	5.64574
		6.53916																						tissue: lung tumour	follow-up time (months): 7	status: DEAD	5.99002
		8.27612																						tissue: lung tumour	follow-up time (months): 81	status: DEAD	5.96435
		7.96																						tissue: lung tumour	follow-up time (months): 18	status: DEAD	6.2349
		8.62936																						tissue: lung tumour	follow-up time (months): 6	status: DEAD	6.51994
		8.87344																						tissue: lung tumour	follow-up time (months): 118	status: DEAD	5.54151
		7.27612																						tissue: lung tumour	follow-up time (months): 6	status: DEAD	6.51788
		6.9542																						tissue: lung tumour	follow-up time (months): 111	status: ALIVE	5.92882
		8.37069																						tissue: lung tumour	follow-up time (months): 19	status: DEAD	5.23869
		8.87344																						tissue: lung tumour	follow-up time (months): 116	status: ALIVE	5.39658
		9.15735																						tissue: lung tumour	follow-up time (months): 8	status: DEAD	7.2636
		8.74483																						tissue: lung tumour	follow-up time (months): 20	status: DEAD	6.84455
		7.01123																						tissue: lung tumour	follow-up time (months): 6	status: DEAD	5.77761
		7.8009																						tissue: lung tumour	follow-up time (months): 2	status: DEAD	5.88597
		9.53138																						tissue: Lung Tumour	follow-up time (months): 221	status: ALIVE	7.07509
		8.95129																						tissue: Lung Tumour	follow-up time (months): 11	status: DEAD	6.05829
		8.27146																						tissue: Lung Tumour	follow-up time (months): 57	status: DEAD	6.12345
		9.70736																						tissue: Lung Tumour	follow-up time (months): 43	status: DEAD	5.95029
		7.48382																						tissue: Lung Tumour	follow-up time (months): 95	status: DEAD	5.39939
		9.17742																						tissue: Lung Tumour	follow-up time (months): 34	status: DEAD	6.71365
		8.44294																						tissue: Lung Tumour	follow-up time (months): 12	status: ALIVE	6.47042
		9.31967																						tissue: Lung Tumour	follow-up time (months): 33	status: DEAD	5.89755
		9.23122																						tissue: Lung Tumour	follow-up time (months): 24	status: ALIVE	5.84915
		7.15987																						tissue: Lung Tumour	follow-up time (months): 200	status: ALIVE	5.379
		8.82337																						tissue: Lung Tumour	follow-up time (months): 80	status: DEAD	5.95378
		8.40514
		8.96578
		9.80413
		6.56986
		8.75489
		6.39232
		8.23841
		8.74147
		8.61102
		9.52748
		10.0539
		7.43463
		6.89482
		9.00843
		7.69349
		8.11894
		9.30606
		8.47978
		6.94252
		9.2503
		8.47573
		8.83605
		8.74147
		8.70736
		9.22641
		9.09803
		8.91289
		6.9542
		8.49185
		7.98869
		8.91289
		7.56224
		9.3443
		8.03342
		10.545
		9.59805
		8.56605
		7.16993
		8.39232
		8.37938
		8.04985
		9.31741
		7.85798
		9.08215
		8.33539
		9.50779
		7.50779
		8.57743
		6.80736
		9.10591
		8.65821
		7.18982
		9.43463
		7.96
		7.71425
		8.2854
		8.21432
		9.25739
		9.78136
		6.89482
		9.76818
		8.38802
		8.27146
		9.68825
		9.41574
		6.72792
		6.84549
		6.85798
		9.18983
		7.84549
		7.65821
		8.7879
		9.12928
		8.33539
		6.93074
		9.49586
		8.73132
		9.70563
		8.46352
		7.85175
		8.73132
		8.21917
		8.66534
		7.11894
		9.08215
		8.24793
		7.54689
		8.01681
		10.1344
		7.56986
		8.28077
		8.57365
		7.87036
		8.19476
		8.79116
		8.41785
		8.87036
		8.50383
		7.09803
		8.97442
		9.77972
		8.56224
		7.87036
		7.79442
		6.6865
		9.82177
		9.9629
		7.55459
		9.12412
		8.26679
		8.09276
		8.40088
		8.54689
		8.92481
		9.58684
		9.58496
		7.97728
		6.82018
		10.2034
		10.0084
		9.56796
		8.19476
		7.5157
		8.31741
		8.77808
		8.96
		9.25974
		9.19967
		7.57743
		10.0279
		8.27146
		9.18983
		8.76487
		8.09803
		8.94252
		9.62388
		6.10852
		7.08746
		8.8009
		8.76155
		8.51964
		7.8392
		9.19229
		7.45121
		7.93074
		7.71425
		7.77479
		7.32193
		9.00282
		8.24793
		9.86573
		7.98869
		9.32193
		8.73809
		9.43254
		8.09803
		7.33985
		8.43463
		9.23601
		6.70044
		9.15735
		8.06609
		8.77479
		10.6812
		8.42627
		9.03617
		7.20945
		7.6865
		9.13443
		7.42626
		6.62936
		10.4707
		9.21675
		9.36851
		8.05528
		8.41363
		9.89026
		8.57365
		9.30606
		7.26679
		10.0914
		7.27612
		8.89178
		8.32643
		8.05528
		10.2831
		7.62936
		8.51175
		8.76155
		8.59619
		8.46761
		8.71768
		8.72451
		8.29921
		9.07949
		10.3531
		9.09011
		8.90087
		8.62205
		6.88264
		7.25739
		10.1254
		6.82018
		10.4168
		8.3966
		8.63663
		8.45121
		9.50383
		8.17493
		8.88874
		8.97728
		6.47573
		7.42626
		7.49985
		9.07682
		8.54303
		8.56986
		10.0526
		8.9542
		9.00282
		9.52748
		8.70736
		9.25974
		9.95129
		8.03892
		8.02237
		8.91289
		7.70044
		9.03617
		7.90689
		8.85175
		7.70736
		10.66
		5.52356
		8.17991
		8.85175
		8.32193
		6.6865
		5.9542
		7.87652
		7.37504
		7.65105
		9.91886
		7.71425
		8.03892
		9.47978
		8.93958
		6.58496
		7.84549
		7.84549
		8.53916
		9.64025
		7.46761
		7.96
		10.6018
		7.55459
		8.7211
		7.96578
		7.50779
		8.16992
		8.42627
		8.7039
		8.7039
		7.71425
		8.76155
		9.27612
		8.40514
		8
		11.7385
		8.17991
		7.99435
		8.92778
		7.76155
		9.74483
		7.57743
		5.2854
		8.10329
		7.04439
		7.48382
		7.87036
		10.058
		7.32193
		8.24793
		8.03892
		7.93074
		8.73809
		8.60733
		9.24555
		7.98869
		8.59246
		9
		8.77808
		9.18487
		9.49185
		7.22882
		7.01123
		8.15987
		7.8009
		9.33315
		7.62205
		8.10852
		8.52748
		7.87652
		8.77479
		7.92481
		8.01123
		6.96578
		7.7879
		6.84549
		8.13955
		11.2767
		9.53528
		8.86109
		7.45121
		7.70044
		7.8392
		8.03342
		8.7039
		7.91886
		7.87036
		7.56986
		8.04985
		6.56986
		7.21917
		7.91886
		7.76155
		8.32193
		6.56986
		7.88874
		7.94837
		7.33985
		8.39232
		7.19967
		7.63663
		8.63299
		9
		8.12928
		7.02237
		8.13955
		7
		9.01959
		8.7039
		7.60733
		8.14975
		7.72792
		10.3652
		7.5157
		8.05528
		8.24793
		7.33092
		9.87036
		7.50779
		9.1267
		8.03892
		7.41785
		8.24793
		8.52748
		9.05257
		7.42626
		7.06609
		6.26679
		7.66534
		9.19967
		8.36194
		9.13443
		6.2854
		7.34873
		8.42206
		6.98869
		7.35755
		7.88264
		8.67596
		8.31741
		9.29232
		7.30378
		6.97728
		9.41785
		7.29462
		9.73809
		8.29002
		7.85798
		7.58496
		8.65821
		9.44087
		8.07682
		7.70044
		8.16992
		7.76818
		6.94252
		5.49185
		8.84862
		6.84549
		7.67242
		7.93074
		7.46761
		7.02237
		6.91886
		8.71425
		9.78953
		9.66711
		6.75489
		8.87958
		7.45121
		8.32193
		7.8009
		6.97728
		8.51964
		7.76818
		9.27146
		6.89482
		7.98869
		7.67948
		9.43879
		6.53916
		8.18983
		8.69697
		8.49985
		8.86419
		9.42836
		7.25739
		8.53138
		7.63663
		8.48784
		7.57743
		8.76155
		6.6865
		8.40939
		7.53916
		8.86419
		7
		6.16993
		7.92481
		6.2854
		6.37504
		5.20945
		8.57365
		7.45121
		7.7879
		8.52356
		9.64386
		7
		6.50779
		8.10329
		7.29462
		7.29462
		7.65821
		8.18487
		9.00282
		7.93664
		7.9542
		8.29002
		9.27146
		5.70044
		8.64025
		7.72792
		8.82972
		9.5812
		8.30378
		8.11894
		9.75322
		8.18487
		8.54303
		7.8009
		9.61839
		7.94837
		7.5157
		8.73809
		8.05528
		7.79442
		8.96578
		6.18982
		7.65821
		6.39232
		9.08481
		7.9542
		7.33985
		8.65821
		8.58496
		9.61102
		7.91886
		8.31288
		7.91289
		8.43045
		7.53138
		7.44294
		7.98869
		8.56605
		8.92778
		8.18983
		6.16993
		8.07146
		8.91588
		9.23122
		11.2095
		7.76155
		8.97442
		8.52356
		7.93664
		6.91886
		8.18983
		8.34873
		7.97728
		7.72792
		8.49586
		8.40939
		8.69349
		7.33092
		8.59619
		7.69349
		7.61471
		9.05799
		7.49185
		8.33092
		7.5157
		8.83289
		8.17493
		7.65105
		8.37504
		7.49985
		7.22882
		7.49985
		7.59991
		8.33539
		8.49586
		8.14466
		7.94252
		7.58496
		8.15482
		7.13955
		8.07146
		7.6865
		9.15987
		8.44708
		9.16491
		7.45943
		9.37938
		6.76818
		7.77479
		8.14466
		8.13955
		8.80735
		8.02237
		7.05528
		8.12928
		8.77808
		8.37504
		7.45121
		7.97728
		9.10852
		8.9629
		7.26679
		8.33539
		8.29921
		7.88264
		8.7211
		8.49586
		9.07146
		8.69697
		7.97154
		7.54689
		7.50779
		8.54303
		8.31288
		9.69349
		7.84549
		7.44294
		9.24793
		5.70044
		6.85798
		7.86419
		8.78136
		7.06609
		8.43879
		9.25739
		8.70736
		7.86419
		8.02237
		8.02237
		8
		8.09276
		9.05528
		7.61471
		7.61471
		8.96
		7.5157
		8.70736
		8.47573
		7.03342
		8.6865
		7.70736
		9.96578
		8.41363
		7.52356
		9.41996
		9.31515
		7.84549
		8.39232
		8.2621
		8.45121
		7.82018
		7.88874
		8.02791
		9.20945
		10.314
		10.0822
		8.04439
		7.91289
		7.22882
		7.76818
		7.91289
		8.60733
		7.79442
		8.96
		7.88264
		8.56605
		6.08746
		7.27612
		8.69
		8.43463
		8.01681
		6.39232
		8.26679
		8.03342
		7.20945
		7.35755
		8.55459
		7.29462
		7.70044
		7.13955
		8.98584
		8.43463
		8.30834
		9.18735
		7.57743
		8.69
		8.3966
		5.55459
		8.00563
		8.2621
		6.37504
		5.58496
		9.33315
		7.12928
		8.32643
		6.42626
		8.93074
		7.94837
		6.67242
		8.08215
		8.224
		8.77479
		8.82655
		7.91886
		7.73471
		8.36194
		6.87036
		8.27146
		6.9542
		8.58496
		10.032
		7.97154
		6.47573
		8.7039
		8.14975
		7
		7.92481
		9.45738
		7.75489
		8.33985
		7.75489
		7.9542
		5.70044
		3.80735
		8.59991
		7.07682
		8.12412
		8.23362
		9.66888
		8.16491
		6.42626
		7.96
		8.89785
		7.96
		7.39232
		8.58872
		8.65105
		8.64025
		9.00563
		6.93074
		7.37504
		8.22882
		8.56986
		8.30834
		8.69697
		6.91886
		7.09803
		9.82337
		7.27612
		8.39232
		9.08746
		8.47167
		8.16992
		7.49985
		9.11894
		8.83289
		7.45121
		8.97728
		7.79442
		7.6865
		7.53916
		8.09276
		9.19476
		6.58496
		8.00563
		7.17991
		8.73132
		8.79766
		8.82972
		7.77479
		8.71768
		7.98299
		8.17493
		8.43045
		7.43463
		8.04439
		9.3837
		8.99152
		8.45943
		8.16992
[truncated: 10 more columns]

## Sheet: Figure 4
Figure 4B-H292	Time (Days）	shCtrl									shFBXL2									shEGFR									shFBXL2+shEGFR
	0	0.014	0.007	0.007	0.013	0.015	0.009	0.021	0.008	0.01	0.006	0.008	0.007	0.011	0.01	0.009	0.01	0.007	0.011	0.014	0.008	0.016	0.005	0.016	0.015	0.011	0.009	0.015	0.015	0.014	0.013	0.017	0.017	0.02	0.014	0.015	0.015
	1	0.0135	0.0145	0.0145	0.0155	0.0135	0.0185	0.0155	0.0165	0.0135	0.0185	0.0185	0.0165	0.0165	0.0235	0.0185	0.0155	0.0195	0.0175	0.0155	0.0135	0.0155	0.0115	0.0115	0.0155	0.0175	0.0165	0.0165	0.0145	0.0175	0.0145	0.0145	0.0135	0.0155	0.0155	0.0195	0.0135
	2	0.0313	0.0323	0.0313	0.0413	0.0363	0.0293	0.0513	0.0303	0.0333	0.0953	0.0993	0.0983	0.0993	0.1083	0.0963	0.1013	0.1003	0.1023	0.0213	0.0153	0.0193	0.0133	0.0143	0.0233	0.0123	0.0233	0.0153	0.0413	0.0383	0.0453	0.0353	0.0383	0.0393	0.0313	0.0633	0.0743
	3	0.063	0.076	0.09	0.076	0.06	0.082	0.089	0.077	0.088	0.333	0.344	0.398	0.345	0.346	0.357	0.328	0.343	0.363	0.045	0.057	0.034	0.064	0.056	0.033	0.055	0.061	0.059	0.148	0.102	0.099	0.09	0.099	0.092	0.097	0.109	0.115
	4	0.134	0.117	0.135	0.155	0.128	0.145	0.142	0.18	0.167	0.533	0.535	0.552	0.653	0.616	0.653	0.634	0.675	0.657	0.038	0.046	0.041	0.03	0.035	0.032	0.023	0.022	0.029	0.215	0.234	0.19	0.206	0.154	0.128	0.12	0.131	0.137
	5	0.472	0.479	0.47	0.526	0.542	0.545	0.507	0.526	0.529	1.073	1.054	1.037	1.09	1.122	1.111	1.095	1.146	1.136	0.087	0.117	0.115	0.099	0.128	0.096	0.079	0.113	0.099	0.652	0.635	0.591	0.612	0.601	0.693	0.621	0.586	0.62
	6	0.712	0.758	0.765	0.778	0.796	0.76	0.744	0.756	0.755	1.723	1.66	1.627	1.697	1.677	1.73	1.667	1.674	1.756	0.17	0.158	0.146	0.14	0.158	0.159	0.164	0.149	0.139	0.697	0.79	0.729	0.85	0.777	0.757	0.785	0.772	0.718
Figure 4B-H1975	Time (Days）	shCtrl									shFBXL2									shEGFR									shFBXL2+shEGFR
	0	0.0255	0.0275	0.0355	0.0225	0.0305	0.0395	0.0245	0.0345	0.0355	0.0395	0.0295	0.0235	0.0345	0.0135	0.0305	0.0385	0.0125	0.0355	0.0245	0.0335	0.0415	0.0305	0.0375	0.0345	0.0335	0.0345	0.0385	0.0375	0.0275	0.0315	0.0325	0.0195	0.0305	0.0285	0.0215	0.0275
	1	0.037	0.04	0.036	0.038	0.038	0.041	0.038	0.043	0.038	0.036	0.043	0.045	0.049	0.046	0.044	0.038	0.046	0.039	0.035	0.033	0.039	0.035	0.038	0.038	0.035	0.035	0.038	0.042	0.044	0.041	0.038	0.041	0.041	0.037	0.042	0.034
	2	0.0923	0.1063	0.1053	0.1053	0.0923	0.0993	0.1063	0.1193	0.1043	0.1343	0.1313	0.1223	0.1383	0.1433	0.1333	0.1423	0.1443	0.1193	0.0673	0.0553	0.0653	0.0623	0.0633	0.0623	0.0693	0.0633	0.0613	0.1053	0.1113	0.1033	0.1053	0.1063	0.1063	0.1003	0.1043	0.0983
	3	0.2173	0.2203	0.2303	0.2403	0.2483	0.2753	0.2153	0.2463	0.2763	0.3803	0.4213	0.4123	0.4403	0.3893	0.4303	0.4123	0.4233	0.4373	0.1113	0.1213	0.1323	0.1243	0.1233	0.1533	0.1033	0.1063	0.1103	0.2883	0.2603	0.3043	0.2893	0.2693	0.3373	0.2643	0.2553	0.2753
	4	0.5465	0.4885	0.5135	0.5545	0.5655	0.5535	0.5975	0.5635	0.5555	0.8595	0.8715	0.8665	0.8455	0.8835	0.9075	0.8695	0.8675	0.8845	0.1595	0.1855	0.1325	0.1515	0.1585	0.1815	0.1395	0.1545	0.1715	0.6475	0.6365	0.5705	0.5755	0.6015	0.5185	0.6275	0.6165	0.5115
	5	0.623	0.617	0.592	0.657	0.606	0.578	0.641	0.62	0.654	1.085	1.115	1.101	1.081	1.123	1.069	1.057	1.049	1.061	0.209	0.232	0.264	0.182	0.229	0.215	0.176	0.186	0.175	0.7	0.741	0.725	0.661	0.688	0.732	0.695	0.669	0.653
	6	0.866	0.77	0.811	0.86	0.844	0.805	0.973	0.903	0.911	1.652	1.591	1.75	1.637	1.627	1.52	1.731	1.657	1.568	0.402	0.328	0.327	0.35	0.36	0.321	0.383	0.321	0.239	0.856	0.74	0.757	0.711	0.857	0.884	0.814	0.837	0.824
Figure 4C	shCtrl				shFBXL2				shEGFR				shFBXL2+shEGFR
	0.895522	0.940299	1.16418		3.58209	3.5597	3.29104		0.358209	0.358209	0.313433		1.70149	1.02985	1.1194
Figure 4D	shCtrl				shFBXL2				shEGFR				shFBXL2+shEGFR
	0.85443	0.987342	1.15823		3.58861	3.62658	3.36076		0.227848	0.208861	0.379747		0.93038	0.797468	1.06329
Figure 4F-left	Time (Days）	shCtrl						shFBXL2						shEGFR						shFBXL2+shEGFR
	0	0	0	0	0	0		0	0	0	0	0		0	0	0	0	0		0	0	0	0	0
	5	15.3664	20.8323	5.0135	19.5629	21.9136		91.5546	75.8716	124.33	129.832	71.2257		36.5913	61.9684	19.9619	29.2094	41.078		21.1705	31.3326	26.7439	21.931	22.1062
	8	54.1406	68.6664	47.7692	41.1845	38.8714		145.686	125.519	105.268	208.967	238.945		53.5611	84.3975	58.4837	64.827	53.2454		78.7288	91.2789	94.7535	92.1456	83.1464
	12	106.989	78.3711	98.2275	76.6377	116.694		240.607	199.462	424.566	329.204	276.138		34.9065	56.5627	40.7242	51.0175	67.0331		167.538	174.316	196.094	252.81	172.096
	15	182.44	157.464	116.765	190.916	219.81		368.878	346.479	294.855	325.779	565.327		103.643	27.0864	29.9376	29.0244	49.2687		171.535	164.78	180.224	289.378	212.006
	18	220.756	264.046	115.169	100.084	232.981		494.913	448.592	326.114	378.219	452.905		66.7118	19.0575	27.5169	111.97	20.6379		257.806	223.027	271.6	202.454	271.61
	21	334.466	335.936	272.281	341.38	131.084		651.901	813.614	673.713	319.41	707.949		78.4375	47.3863	39.4375	25.2678	182.54		237.404	268.049	448.354	412.776	300.22
Figure 4F-right		shCtrl						shFBXL2						shEGFR						shFBXL2+shEGFR
		0.34	0.19	0.41	0.22	0.33		0.79	0.34	0.65	0.32	0.61		0.14	0.13	0.09	0.06	0.02		0.31	0.33	0.21	0.6	0.37
Figure 4H-H292	Time (Days）	Vector									HA-FBXL2									Flag-EGFRE931A								HA-FBXL2+Flag-EGFRE931A
	0	0.018	0.015	0.015	0.018	0.016	0.023	0.024	0.022	0.027	0.016	0.016	0.013	0.017	0.014	0.017	0.02	0.023	0.022	0.02	0.019	0.022	0.017	0.014	0.007	0.011	0.008	0.023	0.019	0.017	0.018	0.028	0.023	0.021	0.023
	1	0.052667	0.050667	0.051667	0.049667	0.052667	0.048667	0.054667	0.052667	0.051667	0.051667	0.054667	0.046667	0.053667	0.051667	0.050667	0.056667	0.057667	0.045667	0.056667	0.050667	0.059667	0.053667	0.058667	0.055667	0.048667	0.060667	0.077667	0.079667	0.075667	0.086667	0.085667	0.078667	0.080667	0.077667
	2	0.0015	0.0015	0.0825	0.1005	0.0705	0.0885	0.0885	0.0785	0.0665	0.0495	0.0355	0.0415	0.0435	0.0525	0.0415	0.0375	0.0445	0.0415	0.1395	0.0965	0.1065	0.0875	0.1005	0.1055	0.0845	0.0825	0.1535	0.1595	0.1595	0.1565	0.1495	0.1915	0.1445	0.1425
	3	0.302667	0.288667	0.279667	0.350667	0.373667	0.326667	0.287667	0.341667	0.356667	0.216667	0.206667	0.144667	0.294667	0.184667	0.161667	0.217667	0.170667	0.238667	0.474667	0.463667	0.490667	0.494667	0.528667	0.461667	0.433667	0.503667	0.497667	0.456667	0.452667	0.428667	0.440667	0.469667	0.469667	0.503667
	4	0.676	0.659	0.71	0.549	0.539	0.483	0.626	0.529	0.607	0.303	0.17	0.157	0.238	0.301	0.321	0.275	0.38	0.302	1.366	1.326	1.34	1.328	1.266	1.377	1.245	1.141	0.957	1.041	0.939	1.128	1.08	1.125	1.033	0.959
	5	0.7095	0.7245	0.7005	0.7445	0.7135	0.7115	0.7755	0.7455	0.6925	0.2285	0.1765	0.2745	0.2735	0.3585	0.2635	0.3185	0.3005	0.2825	1.7175	1.6185	1.6855	1.6685	1.7965	1.6035	1.6955	1.6915	1.3305	1.3715	1.4285	1.3985	1.4175	1.3305	1.2945	1.2455
Figure 4H-H1975
	Time (Days）	Vector									HA-FBXL2									Flag-EGFRE931A									HA-FBXL2+Flag-EGFRE931A
	0	0.060667	0.045	0.036	0.036	0.039	0.041	0.04	0.039	0.038	0.067667	0.072667	0.069667	0.071667	0.027	0.028	0.025	0.024	0.026	0.062667	0.068667	0.062667	0.058667	0.053667	0.053667	0.078667	0.066667	0.055667	0.060667	0.051667	0.045667	0.054667	0.058667	0.052667	0.054667	0.053667	0.051667
	1	0.131667	0.098	0.081	0.084	0.091	0.091	0.084	0.12	0.101	0.124667	0.134667	0.055	0.057	0.044	0.062	0.058	0.055	0.051	0.104	0.111	0.097	0.114	0.108	0.097	0.105	0.098	0.084	0.166667	0.166667	0.167667	0.168667	0.164667	0.172667	0.172667	0.168667	0.171667
	2	0.2895	0.2865	0.2935	0.2875	0.2885	0.2885	0.3005	0.2955	0.301	0.1495	0.1565	0.1895	0.1545	0.1545	0.267	0.207	0.193	0.188	0.474	0.51	0.49	0.482	0.544	0.578	0.491	0.501	0.548	0.408	0.41	0.345	0.446	0.39	0.376	0.377	0.413	0.387
	3	0.334	0.396	0.355	0.355	0.354	0.444	0.474	0.46	0.51	0.122	0.166	0.166	0.14	0.181	0.163	0.124	0.169	0.154	0.687	0.733	0.704	0.645	0.691	0.658	0.656	1.241	0.637	0.645	0.652	0.575	0.619	0.63	0.706	0.591	0.622	0.594
	4	0.459	0.643	0.564	0.543	0.653	0.627	0.639	0.629	0.802	0.235	0.232	0.217	0.24	0.227	0.4265	0.3035	0.2855	0.3575	1.0695	1.1965	1.1955	1.0965	1.1745	1.0705	1.0395	1.0755	0.9395	0.821	0.809	0.834	0.908	0.822	0.874	0.9115	0.8975	0.8735
	5	0.737	0.811	0.81	0.816	0.694	1.0045	1.0085	0.9085	0.8485	0.353	0.285	0.285	0.312	0.226	0.2465	0.3055	0.2285	0.3865	1.6315	2.0525	1.8205	1.7165	1.7375	1.5855	1.7195	1.6415	1.5795	1.241	1.4865	1.4265	1.4935	1.2435	1.2595	1.2235	1.3155	1.2395
Figure 4I
	Vector			HA-FBXL2			Flag-EGFRE931A			HA-FBXL2+Flag-EGFRE931A
	1.00909	1.18636	0.804545	0.286364	0.368182	0.395455	2.87727	2.89091	3.16364	1.95	2.86364	1.77273
Figure 4J
	Vector			HA-FBXL2			Flag-EGFRE931A			HA-FBXL2+Flag-EGFRE931A
	0.986523	1.00269	1.01078	0.008086	0.048518	0.169811	2.28032	2.36927	2.32884	2.1186	1.97305	1.95687
Figure 4L-left	Time (Days）	Vector					FBXL2					EGFRE931A					FBXL2+EGFRE931A
	0	0	0	0	0	0	0	0	0	0	0	0	0	0	0	0	0	0	0	0	0
	7	17.2299	30.7496	23.2356	14.125	17.2115	4	4.11642	3.64954	3.67578	2.05898	57.5039	116.814	97.1914	90.0155	48.1528	43.0259	58.4919	61.4656	37.1689	50.8099
	10	127.929	30.998	64.4204	39.7535	60.7767	11.8384	19.1056	14.057	11.0079	18.5024	101.306	189.542	191.308	67.4203	184.802	116.037	64.512	143.15	157.564	74.6496
	12	84.3854	48.8136	211.885	61.2255	41.154	32.9184	14.5824	26.6967	34.817	39.71	138.148	215.593	114.301	165.991	120.71	148.73	160.12	262.132	93.1139	244.187
	14	94.0775	68.2375	105.936	65.0529	240.944	43.8741	71.746	35.9562	25.2117	34.0916	251.889	325.997	212.244	234.155	219.022	335.103	228.15	103.587	97.1025	180.546
	17	203.613	141.632	161.114	92.9115	105.806	61.1441	77.1688	29.0244	65.7901	70.9442	287.953	422.26	267.643	442.998	389.03	591.359	113.07	610.434	285.071	203.222
	19	231.386	207.298	248.946	169.98	183.389	50.3767	104.293	78.3732	54.2148	106.838	277.862	697.011	433.848	328.654	356.196	597.382	301.19	580.598	150.498	306.709
Figure 4L-right
	Vector	0.22	0.23	0.25	0.14	0.16
	HA-FBXL2	0.12	0.06	0.09	0.05	0.06
	Flag-EGFRE931A	0.41	0.4	0.27	0.25	0.3
	HA-FBXL2+Flag-EGFRE931A	0.61	0.47	0.32	0.22	0.16

## Sheet: Figure 5
Figure 5H
		shCtrl			shGrp94
		1	1	1	3.34444	3.5	4.9
		Ctrl			Ganetespib
		1	1	1	5.2716	4.77	3.32
Figure 5M	Time (Days)	shCtrl						shFBXL2						shGrp94						shFBXL2+shGrp94
	0	0	0	0	0	0		0	0	0	0	0		0	0	0	0	0		0	0	0	0	0
	4	82.8655	96.6296	91.2951	64.7741	88.8803		241.828	117.384	153.81	145.011	210.307		54.4146	35.8639	27.0864	47.811	36.6647		93.0176	63.4225	43.4644	44.4528	59.9778
	8	96.3546	90.5175	81.3222	128.891	108.475		230.825	167.44	242.331	220.055	167.095		49.2687	53.016	31.6665	35.3913	47.5283		134.302	156.625	174.311	95.9769	85.5255
	11	138.682	100.645	237.158	121.952	253.293		366.005	129.695	353.01	356.998	208.166		44.0433	33.3564	23.2573	33.5625	57.8304		95.6826	150.41	103.78	193.027	136.689
	14	241.472	167.376	116.191	128.024	181.352		357.034	264.821	444.064	205.21	572.282		62.7057	87.1453	70.664	59.2416	35.035		202.542	341.175	224.334	266.983	226.451
	17	348.418	269.495	231.834	290.241	383.114		758.966	999.81	933.019	404.82	359.857		180.559	84.9486	195.899	26.8192	105.936		283.341	380.739	473.15	277.724	380.538
Figure 5N	shCtrl						shFBXL2						shGrp94						shFBXL2+shGrp94
	0.38	0.35	0.29	0.12	0.13		0.73	0.78	0.66	0.44	0.37		0.14	0.18	0.08	0.13	0.06		0.54	0.32	0.34	0.29	0.29
Figure 5P-left	Time (Days)	Control						FBXL2						shGrp94						FBXL2+shGrp94
	0	0	0	0	0	0		0	0	0	0	0		0	0	0	0	0		0	0	0	0	0
	9	78.4328	74.1114	136.129	106.874	120.213		13.0632	16.1798	25.0417	41.792	39.4839		10.8454	11.5776	14.0454	10.2236	15.9644		0.5	5.1413	0.9504	1.008	7.22534
	12	459.589	367.474	369.103	385.631	400.86		69.4634	52.2547	189.275	90.584	147.806		121.487	141.578	121.834	99.0945	183.424		55.5875	53.4682	13.3171	4	42.5685
	16	484.995	620.481	826.342	671.339	758.023		394.556	442.249	280.437	189.734	92.0206		268.909	312.718	193.444	439.245	209.183		113.472	109.692	35.4964	58.5457	127.719
	18	534.964	746.94	1251.53	728.838	615.869		290.831	455.74	158.591	554.834	152.858		435.276	430.476	208.435	243.002	394.422		217.041	135.578	167.99	58.815	22.4838
	Control					HA-FBXL2					shGrp94					HA-FBXL2+shGrp94
Figure 5P-right	1.03	0.88	0.49	0.55	0.54	0.5	0.56	0.18	0.14	0.18	0.43	0.4	0.14	0.18	0.1	0.07	0.1	0.08	0.02	0.01
	Time (Days)	Control						Erlotinb						FBXL2						Ganetespib						FBXL2+Ganetespib
Figure 5R-left	0	0	0	0	0	0		0	0	0	0	0		0	0	0	0	0		0	0	0	0	0		0	0	0	0	0
	7	72.2235	120.15	68.1719	82.165	120.393		28.8407	86.1174	83.6526	129.565	84.6649		24.9878	35.7151	68.187	38.658	53.4204		88.8695	76.6067	33.2087	87.8895	124.75		61.7263	25.8367	17.6745	41.3155	38.7365
	10	201.324	124.856	208.456	205.898	155.376		152.836	76.0218	228.596	215.682	227.117		92.2775	129.695	86.8734	47.9046	113.458		165.2	188.007	79.8281	93.8288	62.1264		76.9921	26.9951	41.3356	44.6404	56.1923
	13	642.515	329.965	322.888	452.022	464.195		535.69	546.604	236.111	467.009	364.068		332.675	114.69	316.351	298.644	169.77		449.47	448.52	436.233	272.883	171.36		164.991	120.56	152.991	211.396	113.481
	16	407.673	242.869	1077.84	469.752	728.166		549.965	807.217	365.387	556.846	410.432		473.091	259.92	557.03	342.214	115.221		402.726	344.422	589.36	232.125	601.587		153.265	84.27	132.51	134.349	338.828
	19	1758.33	507.439	798.514	683.13	889.527		969.341	1162.5	805.419	892.303	806.812		647.412	191.392	440.392	464.093	832.926		696.242	541.239	240.961	420.117	784.462		90.2547	440.517	156.625	389.732	273.609
	23	729.81	936.784	1728.9	1355.93	1306.18		1326.45	1422.71	1042.45	987.337	671.838		989.259	697.675	430.123	694.713	890.324		949.655	587.655	446.104	960.025	800.026		617.559	141.134	653.79	137.848	383.699
	Control					Erlotinib					HA-FBXL2					Ganetespib					HA-FBXL2+Ganetespib
Figure 5R-right	1.41	1.29	1.2	1.03	1.07	1.36	1.11	1.14	0.77	0.63	0.94	0.54	0.65	0.54	0.23	0.67	0.65	0.51	0.35	0.33	0.5	0.4	0.17	0.16	0.11

## Sheet: Figure 6
Figure 6H-left		Concentration (µM)	Nebivolol									BC1215
		0	99.1817	103.355	97.4632	113.783	92.0821	94.1349	108.822	99.3698	91.8078	105.093	104.534	90.3727	106.357	97.3643	96.2791	108.155	96.2804	95.5651
		0.5	92.3077	96.4812	81.9967	94.5748	95.1613	91.9355	111.776	102.678	108.822	103.602	94.6584	100.248	99.2248	90.5426	88.062	118.884	101.574	104.578
		1	77.5777	82.2422	83.7152	91.349	83.7243	81.9648	105.75	106.105	101.615	99.1304	101.925	100.621	93.7984	84.9612	94.2636	114.163	99.5708	106.867
		2	62.3568	66.5303	68.0033	63.0499	62.3167	76.0997	75.384	76.5656	81.0555	83.1056	75.0932	77.7019	78.4496	76.5891	80.6202	98.7124	94.7067	92.99
		5	66.5303	72.6678	67.5123	75.3666	71.9941	62.3167	52.6979	57.0697	54.8247	81.0559	91.3043	86.087	101.55	100.775	94.8837	74.9642	76.824	80.8298
		10	8.59247	9.32897	11.0475	18.915	17.4487	21.5543	45.6085	47.7353	51.989	62.795	65.7764	69.8758	72.7132	73.1783	75.1938	89.9857	87.2675	81.9742
		20	2.94599	1.96399	1.96399	0.879765	1.46628	0.733138	3.66286	3.42655	3.07208	61.677	60.1863	64.2857	59.5349	64.3411	64.8062	85.5508	87.4106	83.5479
		40	1.71849	1.71849	1.96399	1.17302	0.733138	0.733138	0.945254	1.18157	0.590784	10.9938	11.5528	11.3665	16.4341	16.8992	21.7054	39.1989	37.7682	43.2046
		80	2.45499	2.45499	2.94599	0.733138	0.879765	1.31965	0.590784	0.708941	0.708941	5.7764	5.59006	6.3354	6.35659	7.5969	0.155039	8.72675	11.588	6.72389
Figure 6H-right		Concentration (µM)		Nebivolol						BC1215
		0		104.686	96.0251	99.2887	101.385	101.662	96.9529	95.6978	99.0031	105.299	109.358	99.8663	90.7754
		0.5		105.063	108.828	104.184	90.1662	89.8892	90.8587	101.049	102.938	124.029	97.5936	91.9786	93.1818
		1		95.7741	99.1632	99.6653	86.7036	78.1163	83.518	93.6516	106.873	107.345	105.615	90.7754	95.7219
		2		90.6276	79.4561	90.6276	73.2687	76.3158	80.8864	88.6149	83.106	95.8552	81.5508	84.492	81.9519
		5		71.7992	72.1757	82.4686	65.7895	64.5429	59.5568	73.1899	77.2823	85.6243	83.5561	82.2193	75.5348
		10		63.5146	66.6527	63.2636	52.2161	40.1662	51.5235	69.0976	69.255	85.1522	86.8984	80.3476	82.0856
		20		10.5439	9.79079	10.1674	9.55679	14.1274	13.1579	61.3851	41.8678	53.83	67.1123	66.0428	67.1123
		40		2.63598	2.38494	2.88703	0.969529	1.24654	1.10803	24.0818	25.341	27.5446	43.984	41.5775	37.0321
		80		1.00418	0.878661	0.627615	0.138504	0	0	8.34208	8.81427	8.18468	17.3797	21.2567	13.1016
Figure 6J-left
		Time (Days)	Ctrl					Nebivolol					shFBXL2					shFBXL2+Nebivolol
		0	0	0	0	0	0	0	0	0	0	0	0	0	0	0	0	0	0	0	0	0
		5	30.5721	65.2516	38.6334	75.6891	37.9906	67.5036	68.6664	68.6776	46.5521	65.61	52.0536	90.0032	170.374	33.4036	61.2584	85.4732	70.886	130.985	37.1689	48.377
		7	19.9927	40.1544	58.7339	37.1589	85.5866	96.5261	46.6796	41.0474	57.6668	64.3264	62.4532	97.686	153.379	68.7737	56.3978	152.726	70.5483	81.6714	32.644	107.312
		11	96.3762	142.792	100.894	131.057	166.724	116.3	77.3325	60.6181	61.735	84.8069	100.663	132.709	93.8206	193.027	434.103	113.07	137.493	187.356	149.528	82.3132
		14	86.7697	56.074	190.046	139.312	242.014	108.243	74.6326	146.775	194.508	101.699	171.562	102.941	297.605	74.5147	181.399	96.6296	212.341	138.075	156.38	332.226
		17	190.636	116.174	153.685	258.568	159.726	117.055	120.139	65.0496	132.651	117.106	274.079	283.215	387.126	211.374	133.088	248.358	204.05	433.125	148.682	135.759
		21	440.132	344.354	142.325	228.428	170.05	166.27	106.901	105.552	198.088	188.029	189.183	427.771	454.665	274.348	182.097	494.892	286.962	110.516	273.704	189.151
		24	399.047	375.145	432.837	403.003	205.922	139.382	226.706	231.618	211.132	236.585	247.388	503.621	768.228	631.867	295.355	425.935	538.136	239.791	419.758	346.385
		27	254.587	453.422	520.707	202.946	507.422	251.167	186.091	185.356	253.889	236.01	818.166	456.028	557.032	847.339	268.789	892.582	402.05	278.868	358.144	506.944
Figure 6J-right		Ctrl					Nebivolol					shFBXL2					shFBXL2 Nebivolol
		0.58	0.54	0.38	0.32	0.25	0.17	0.24	0.26	0.13	0.29	1.2	0.82	0.57	0.79	0.43	0.84	0.66	0.82	0.33	0.47
Figure 6L		Ctrl	46	32	15	25	10	30
		Nebivolol	0	1	4	5	5	1
Figure 6N		Ctrl						Nebivolol
	FBXL2	0.58653	0.723027	1.59397	1.09647	1.07322	0.926776	11.3299	11.2212	21.8183	11.8177	12.1205	19.8735
		Ctrl						Nebivolol
	EGFR	1.16307	0.658673	1.13868	1.03958	0.763252	1.23675	0.0542441	0.161686	0.0116877	0.000641	0.000638	0.00066
Figure 6O left
	Time (Days)	Control						Erlotinib						Nebivolol						Ganestepib						Nebivolol & Ganestepib
	0	0	0	0	0	0		0	0	0	0	0		0	0	0	0	0		0	0	0	0	0		0	0	0	0	0
	8	61.4955	158.34	50.7946	20.9023	183.783		62.7118	82.8839	59.1761	239.225	223.653		44.8124	30.8629	30.3432	28.5745	52.7129		23.81	27.3551	76.8774	61.1489	9.4405		12.1561	34.4358	21.0602	32.96	11.7472
	11	61.664	286.636	197.673	142.857	575.152		103.063	95.7869	153.223	273.249	228.576		103.311	132.851	113.086	80.7404	194.431		96.1869	117.419	108.366	94.5459	136.776		110.791	54.0582	31.1132	20.861	25.2056
	14	792.674	568.4	314.335	404.228	394.56		399.545	368.709	850.74	331.085	650.564		130.064	222.376	208.364	346.24	466.565		160.514	212.11	184.21	198.111	191.513		39.9375	75.5592	107.986	171.166	102.498
	17	835.562	671.685	468.559	513.046	1059.99		130.236	1205.47	454.372	700.679	802.171		356.842	466.908	206.601	235.091	903.695		217.369	216.58	202.081	328.624	237.038		116.265	53.3873	167.237	54.4721	90.8847
	20	826.459	1452.86	732.135	494.662	1117.12		861.11	673.004	1071.86	2084.16	668.347		313.322	287.238	1015.25	786.333	208.397		425.021	528.739	274.783	310.139	360.002		266.7	137.145	334.239	320.651	100.641
	23	914.335	1978.3	1009.16	1061.32	1937.98		1979.21	1895.24	1091.65	1237.57	1462.94		496.867	630.465	460.931	430.229	1137.86		382.805	437.548	738.164	426.397	365.897		306.427	317.761	216.853	375.237	150.718
Figure 6O right
		Ctrl	1.3	1.27	0.69	0.52	0.6
		Erlotinib	1.58	0.86	0.76	0.63	0.29
		Nebivolol	0.82	0.34	0.34	0.31	0.23
		Ganetespib	0.56	0.3	0.29	0.29	0.14
		Nebivolol+ Ganetespib	0.2	0.19	0.12	0.15	0.09

## Sheet: Figure 7
Figure 7C	Time (h)	Vector	HA-FBXL2
	0	100	100
	4	92.243	71.1712
	8	98.8506	48.6239
	12	100	37.8151
Figure 7F left	Time (Days)	Vector						HA-FBXL2						HA-FBXL2C420S
	0	0	0	0	0	0	0	0	0	0	0	0	0	0	0	0	0	0	0
	12	258.387	252.129	484.53	335.267	390.518	251.398	147.963	135.252	50.5981	155.797	123.137	98.615	298.394	224.361	365.806	261.974	247.312	189.713
	14	252.43	318.072	390.098	373.909	495.99	323.041	127.579	120.604	86.0281	184.859	78.1212	88.4736	266.625	278.183	223.427	353.865	376.601	258.722
	16	594.043	604.38	498.872	843.877	922.337	492.373	58.7073	161.697	192.132	88.9717	290.4	225.321	577.477	377.585	429.784	478.818	462.386	373.841
	18	954.942	698.466	601.738	565.867	872.226	688.669	340.234	226.831	186.607	310.644	83.2163	98.1172	685.01	827.208	548.033	379.212	388.995	709.414
	20	723.507	828.89	656.164	779.863	1148.74	1040.78	144.536	288.809	203.784	374.741	61.5498	85.4464	697.591	497.992	570.649	970.178	745.093	1042.39
Figure 7F right	Vector						HA-FBXL2						HA-FBXL2C420S
	1.69	0.82	0.83	0.62	0.53	0.56	0.39	0.34	0.22	0.25	0.11	0.09	0.65	0.6	0.39	0.63	0.53	0.4
Figure 7G		Vector						FBXL2						FBXL2C420S
	Flag	0.863135	0.72705	0.937274	1.04594	1.4623	1.01558	0.01571	0.067628	0.031	0.050942	0.033479	0.094528	1.23713	0.721739	0.768917	0.721935	0.74117	0.627286
	pEGFR	1.18702	1.38083	0.824632	0.772059	0.977804	0.823659	0.010065	0.014952	0.02857	0.08416	0.010776	0.004015	1.15203	0.722721	1.32585	0.953434	0.901299	0.898289
Figure 7H	Concentration (µM)	PC9									PC9/AZDR									PC-9/AZDR+FBXL2
	1e-07	96.835	100.603	102.562	100.164	101.076	98.7599	100.164	101.076	98.7599	100.164	101.076	98.7599	100.164	101.076	98.7599	100.164	101.076	98.7599	101.906	98.6497	99.444	101.808	98.9262	99.2653	97.6157	100.224	102.16
	1e-06	79.9774	77.5659	74.4763	74.2677	71.7829	76.1254	74.2677	77.1783	76.1254	100.677	100.178	96.1254	94.2677	97.1783	102.612	94.2677	97.1783	96.1254	95.0755	81.4138	84.1938	84.2611	82.4809	84.8545	80.8696	84.0673	90.547
	1e-05	49.6835	44.5735	42.0196	40.7861	40.2246	43.4534	47.8615	40.2246	43.4534	90.7862	90.2246	93.4534	90.7862	90.2246	93.4534	90.7862	90.2246	93.4534	64.0191	60.8419	61.0008	64.5945	64.3402	60.2713	64.8808	64.1234	67.1529
	0.0001	48.4778	44.0543	40.7792	41.6285	42.4708	43.8044	44.6285	39.4708	33.8044	84.6285	88.4707	85.8044	89.6285	82.4707	83.8044	84.6285	82.4707	83.8044	64.6545	67.6727	59.9682	63.2382	62.3905	63.2382	63.3661	64.7966	66.9846
	0.001	36.9706	31.6956	36.6692	32.5831	39.8035	36.1535	34.2583	39.8035	36.1535	84.2583	89.8035	86.1535	84.2583	79.8035	81.1535	84.2583	79.8035	76.1535	54.3288	51.7871	51.39	55.6089	51.8791	53.8288	52.763	54.5302	53.6045
	0.01	1.27506	1.1997	2.17935	2.50866	1.0482	2.81048	2.95087	1.81048	2.81048	1.95087	1.81048	2.81048	1.95087	0.810482	0.810482	1.95087	1.81048	0.810482	0.873709	0.873709	0.953137	0.762927	0.678158	1.01724	0.757363	0.925666	1.00982
Figure 7I
	Concentration (µM)	PC-9									PC-9/AZDR									PC-9/AZDR+Nebivolol									PC-9/AZDR-shFBXL2+Nebivolol
	1e-07	105.069	99.3034	95.6282	101.443	100.516	98.0412	98.0918	98.7107	103.198	100.591	99.6305	99.7783	101.746	99.1638	99.09	98.9533	98.5151	102.532	106.188	106.66	87.1526	89.053	107.383	103.564	105.579	102.138	92.2836	87.5833	115.385	97.0321	90.7823	115.707	93.5112	101.717	109.81	88.4733
	1e-06	83.3053	89.6469	84.9628	90.6186	83.3505	84.6649	85.0181	83.3935	88.7313	99.1131	100.37	88.9135	94.1466	90.6788	89.4983	93.4031	96.1782	102.678	115.784	95.0184	104.3	111.049	104.328	84.0122	95.2555	105.109	107.769	98.3041	86.3113	110.842	96.9679	80.9582	109.157	112.385	118.823	93.4396
	1e-05	37.1847	35.0949	36.0317	42.9897	37.268	36.7268	42.0835	42.5477	40.8458	91.0569	84.3311	82.9268	78.8736	77.1028	79.3163	79.8199	83.9825	90.9932	76.0514	74.1636	81.8039	71.0285	75.9165	76.9857	81.3347	78.5297	80.3962	110.297	90.3089	98.6675	70.7702	94.9666	66.9497	79.6444	87.7376	83.5071
	0.0001	15.4936	15.926	18.0879	19.2526	13.299	13.299	17.1738	19.9587	17.1738	90.983	87.2136	81.8182	76.8815	76.6601	76.365	78.5054	84.2016	91.2853	38.8359	42.2758	45.4221	41.0285	43.5438	50.8656	39.1241	32.4192	36.4442	92.6711	89.4004	82.3137	84.5967	91.1461	76.9557	78.1729	91.2324	77.805
	0.001	10.0889	8.0711	9.5844	6.1856	10.8247	4.6392	13.2285	6.5756	8.8963	84.2572	78.4922	83.0007	76.2912	59.395	75.1845	75	79.6738	81.9377	23.6654	15.7315	29.1033	24.8982	23.7576	22.2301	26.2878	21.5954	24.5777	49.788	49.9697	53.9673	34.0206	58.581	44.2086	49.4788	52.9736	41.5696
	0.01	0.3603	1.2251	-0.504	0.5412	-1.005	-1.856	3.868	-2.243	-1.547	2.8825	1.6999	2.8086	2.5086	1.9183	2.4348	2.483	2.4099	2.9211	6.1353	4.8768	6.1353	5.499	4.1242	5.499	4.0667	2.659	3.2847	2.9073	3.8159	2.7256	4.5482	6.1856	2.1831	3.8627	2.759	1.6554
Figure 7K	Time (Days)	Ctrl					Nebivolol					Nebivolol+Osimertinib					shFBXL2 Ctrl					shFBXL2 Nebivolol					shFBXL2 Nebivolol+Osimertinib
	0	0	0	0	0	0	0	0	0	0	0	0	0	0	0	0	0	0	0	0	0	0	0	0	0	0	0	0	0	0	0
	5	44.555	4	43.2314	51.1024	75.1839	65.6304	52.4509	45.4854	50.99	45.0476	69.1559	80.015	41.2877	80.4913	51.9897	31.5313	67.3142	48.5222	52.0863	41.1374	68.7462	67.1416	68.1092	85.0176	4	37.6477	62.3127	68.2621	47.5875	49.5616
	10	44.113	48.795	51.8932	36.2811	56.0965	64.887	100.666	93.2588	58.7866	97.2359	54.8675	34.9282	32.5424	47.1755	34.1268	192.795	304.854	150.76	268.459	182.428	132.565	132.609	144.876	144.467	128.224	109.505	88.2848	109.37	77.9725	99.6127
	13	192.436	87.88	127.929	167.526	160.197	56.1738	67.7779	117.073	51.6579	108.819	40.9823	59.5331	32.5018	26.1619	26.6317	258.568	163.807	277.217	181.279	332.508	215.543	155.166	167.817	161.08	139.264	115.312	108.456	64.061	113.776	130.293
	17	264.065	196.198	181.417	127.742	165.174	130.285	132.434	133.261	140.248	129.942	65.0496	54.3606	28.4979	26.5697	35.0066	208.284	265.576	370.262	490.024	316.146	340.619	290.994	181.043	241.474	248.044	268.657	248.212	119.422	288.299	224.152
	19	248.979	232.036	305.563	238.208	217.212	134.927	102.993	155.485	147.806	160.884	76.1239	111.243	80.6183	33.2904	74.9347	191.29	367.571	445.457	469.192	566.521	252.486	343.289	218.266	218.266	330.331	353.961	203.905	341.362	310.28	314.944
	21	474.74	305.643	306.624	534.021	406.849	297.132	274.731	169.755	240.43	92.9989	31.965	66.8386	153.048	73.7891	69.3626	819.95	605.62	309.892	623.002	592.362	481.998	595.766	479.177	425.98	403.809	425.935	538.136	239.791	419.758	659.175
	24	438.397	513.007	394.024	385.674	634.125	195.493	100.857	351.992	193.422	206.57	97.1098	134.055	94.6633	90.0155	145.476	803.365	437.712	706.446	706.913	1022.48	644.673	623.725	469.141	563.626	487.647	985.263	472.449	483.126	481.349	580.409

## Sheet: Figure S2
Figure S2H left						Figure S2H right
	Vector	Flag-FBXL2	Flag-FBXL2 C420S				Vector	Flag-FBXL2	Flag-FBXL2 C420S
	0.744755	0.457761	1.32191				1.19016	0.722069	1.25536
	1.16124	0.331078	1.15548				1.5265	0.74661	0.743054
	0.936785	0.368365	0.868817				1.75616	0.475688	0.823516
	1.15562	0.390612	0.958732				1.14509	0.455491	0.793872
	1.01242	0.353898	0.919316				1.03577	0.687105	1.2868
	0.804234	0.311097	1.38092				0.879546	0.688543	1.26351
	1.01914	0.268133	1.28566				0.869828	0.583948	0.812467
	0.946257	0.377346	1.15832				1.05127	0.69153	1.02893
	1.17688	0.238298	0.962335				0.936038	0.436	0.909896
	0.915194	0.381276	1.14214				0.753234	0.424843	1.02502
	1.32953	0.3043	1.25643				0.667776	0.307868	0.564267
	1.19162	0.402649	0.97541				0.750112	0.646656	0.88731
	1.49661	0.435569	1.11582				0.718812	0.656592	0.907208
	1.0362	0.442093	1.04562				0.891165	0.592771	0.827968
	0.905831	0.368119	1.03017				0.75174	0.566846	0.617881
	0.944401	0.742954	0.752808				1.33306	0.384123	1.03366
	0.886806	0.596536	1.04065				0.941277	0.615085	1.099
	1.42042	0.345654	1.3337				0.771096	0.642232	0.963999
	1.36384	0.495157	1.20585				0.804866	0.508454	0.740285
	0.946421	0.433167	0.990887				0.765232	0.556177	0.863503
	1.25214	0.540278	1.19512				0.951783	0.706216	0.741696
	1.10894	0.465049	1.09172				1.06911	0.702035	0.7193
	0.957067	0.417935	1.03988				1.13689	0.623555	0.812603
	1.13771	0.508041	1.0243				0.975102	0.638295	1.05315
	1.16285	0.331242	1.05916				0.974423	0.677386	0.744438
	1.30403	0.47968	1.00994				0.854599	0.894585	0.78323
	1.22888	0.657379	1.07395				0.796478	0.60086	1.00149
	1.1254	0.791023	0.954883				0.979527	0.572791	1.32638
	1.26038	0.562961	1.01103				0.900856	0.596924	1.27284
	0.862512	0.538449	0.947267				0.828348	0.612859	1.35947
	0.729387	0.569621	0.765146				0.834944	0.608733	0.872488
	0.768912	0.332252	0.984035				1.00917	0.737434	0.955801
	1.09379	0.587637	1.4222				0.912909	0.644023	0.954389
	1.18682	0.583761	1.53701				1.22851	0.657678	1.30534
	1.04695	0.674194	1.00838				1.29679	0.621057	0.837252
	0.936267	0.493628	1.18993				1.68884	0.694706	1.0962
	0.788238	0.53935	0.928569				1.47207	0.651461	0.804269
	0.926658	0.579011	0.905586				0.981291	0.560684	0.601729
	0.999704	0.576691	1.09139				0.899526	0.831497	1.19026
	0.739269	0.601913	1.41376				1.49145	0.720576	1.2426
	0.854869	0.663357	1.00765				0.938535	0.66536	0.848762
	0.725156	0.69109	1.26691				1.03211	0.559109	0.966198
	0.697096	0.371286	1.16403				0.937178	0.52542	1.38387
	0.940061	0.513937	1.31954				1.16154	0.535193	1.0124
	0.771942	0.765118	0.808547				0.828158	0.617745	1.61522
	0.754991	0.602787	0.982534				0.914782	0.699022	0.911172
	0.890272	0.443294	1.191				0.901671	0.688788	1.04088
	0.724747	0.49341	1.24775				0.904494	0.651	0.654855
	0.876433	0.436169	0.729578				0.732249	0.573497	0.788958
	0.754282	0.361241	0.947567				0.827914	0.644376	0.880686

## Sheet: Figure S3
Figure S3A				Figure S3B				Figure S3E		Time (Days)	Vector								HA-FBXL2								HA-FBXL2ΔF								HA-FBXL24A
	Normal	Lung tumor			FBXL2 expression (AOD)	EGFR expression (AOD)				0	0.0115	0.0085	0.0075	0.0055	0.031	0.033	0.033	0.035	0.0075	0.0055	0.0045	0.0025	0.026	0.024	0.024	0.025	0.0105	0.0105	0.0095	0.0075	0.033	0.029	0.032	0.031	0.0165	0.0085	0.0085	0.0085	0.039	0.029	0.03	0.032
	0.130113	0.000145			0.076803	0.001012				1	0.027	0.023	0.024	0.03	0.056	0.041	0.056	0.05	0.013	0.01	0.009	0.007	0.037	0.036	0.044	0.031	0.024	0.016	0.018	0.017	0.053	0.049	0.048	0.047	0.022	0.024	0.026	0.029	0.053	0.049	0.052	0.053
	0.873873	0.000148			0.154783	0.006172				2	0.083	0.08	0.079	0.085	0.095	0.118	0.082	0.068	0.048	0.044	0.037	0.046	0.055	0.049	0.043	0.04	0.082	0.084	0.08	0.072	0.082	0.101	0.111	0.09	0.105	0.079	0.098	0.101	0.091	0.084	0.148	0.112
	0.022496	0.263945			0.206148	0.003802				3	0.15	0.154	0.13	0.085	0.152	0.17	0.174	0.169	0.062	0.049	0.045	0.042	0.107	0.109	0.1	0.127	0.141	0.145	0.143	0.086	0.122	0.152	0.171	0.159	0.139	0.148	0.139	0.097	0.157	0.157	0.164	0.155
	1.17113	0.097428			0.148084	0.010509				4	0.1455	0.2045	0.2985	0.2895	0.3245	0.2955	0.3095	0.2075	0.0545	0.0715	0.0745	0.1065	0.1685	0.1715	0.1645	0.1235	0.1665	0.2295	0.2135	0.2435	0.2235	0.2605	0.2585	0.2175	0.1425	0.2585	0.2635	0.3215	0.3185	0.3015	0.3615	0.1655
	0.904283	0.028322			0.164529	0.0023
	1.31579	0.030644			0.043086	0.026311
	2.2278	0.027967			0.048086	0.049488
	1.35451	0.083962			0.006307	0.052642
					0.080328	0.021271
					0.132802	0.010547
					0.132464	0.017261
					0.089037	0.01315
					0.106786	0.064575
					0.025348	0.124224
					0.09072	0.009919
					0.042111	0.064253
					0.10324	0.014364
					0.10324	0.03009
					0.054391	0.157693
					0.123148	0.029147
					0.03121	0.014111
					0.107299	0.015221
					0.074181	0.034644
					0.039821	0.009679
					0.091639	0.039201
					0.078974	0.011799
					0.070672	0.016543
					0.033569	0.021381
					0.104291	0.002362
					0.005677	0.285992
					0.013719	0.014477
					0.094667	0.033831
					0.050459	0.00526
					0.130135	0.006888
					0.028716	0.069785
					0.114203	0.0993
					0.09134	0.003277
					0.038608	0.059353
					0.167908	0.019065
					0.121096	0.009237
					0.039535	0.016034
					0.055078	0.161759
					0.03649	0.032714
					0.096654	0.013864
					0.117562	0.005102
					0.064292	0.146193
					0.10887	0.010883
					0.086689	0.025292
					0.102246	0.031115
					0.08224	0.104683
					0.063766	0.042902
					0.02971	0.01852
					0.070069	0.006973
					0.101351	0.000283
					0.139583	0.005038
					0.021787	0.034874
					0.007656	0.284025
					0.038395	0.041554
					0.082017	0.021666
					0.035937	0.037406
					0.020677	0.002674

## Sheet: Figure S4 
Figure S4C	Time (h)		Vec		HA-FBXL2ΔF		HA-FBXL2		HA-FBXL24A
	0		0	0	0	0	0	0	0	0
	1.69528		0.0752	0.0345	0.0274	0.0223	0.0124	0.0423	0.0449	0.0398
	4.44944		0.0713	0.0381	0.0232	0.0053	0.0989	0.0825	0.0413	0.042
	11.9606		0.0839	0.0544	0.0183	0.0022	0.1346	0.1002	0.0389	0.0474
	19.2214		0.1221	0.0814	0.0355	0.0177	0.1259	0.1282	0.0727	0.0578
	26.7317		0.1284	0.094	0.0417	0.0164	0.057	0.0796	0.0833	0.0594
	33.9886		0.1628	0.142	0.0809	0.0496	0.0658	0.0933	0.1467	0.0864
	41.4967		0.266	0.2957	0.1872	0.1469	0.0935	0.1315	0.262	0.1731
	48.7542		0.3906	0.4166	0.3179	0.2665	0.1349	0.1731	0.3977	0.2727
	56.2603		0.5816	0.6008	0.5021	0.4302	0.1453	0.2051	0.5833	0.4223
	63.5183		0.7716	0.8334	0.7283	0.6256	0.1762	0.242	0.7937	0.586
	71.0242		1.0043	1.0679	0.9831	0.835	0.2162	0.281	1.0544	0.7944
	78.37		1.8855	1.9719	2.0427	1.9499	0.6258	0.6462	2.0122	1.6411
	85.6281		2.4132	2.627	2.6151	2.5642	0.6032	0.6635	2.7107	2.2204
	93.1383		2.5619	2.8577	2.8494	2.6415	0.6867	0.7388	2.8513	2.4405
	100.396		2.8881	3.1871	3.1771	2.816	0.8325	0.8968	3.2133	2.6811
	107.909		3.1234	3.516	3.2614	2.8393	0.8123	0.9047	3.4169	2.7615
	115.172		3.1805	3.5338	3.3907	2.9154	0.8708	0.9279	3.4861	2.6917
	122.684		3.3169	3.4672	3.6107	3.0733	0.7678	0.8759	3.6717	2.7142
	Vector					HA-FBXL2					HA-FBXL2ΔF					HA-FBXL24A
Figure S4D	0.9	1.21	0.89	1.07	0.93	0.43	0.29	0.61	0.38	0.39	0.95	1.21	1.09	1.13	0.99	0.77	1.06	0.96	1.31	0.99
Figure 4G		Ctrl				FBXL2
	Ki67	1.3216	1.01946	0.75529	0.903651	0.20071	0.259569	0.195009	0.199126	0.176439	0.188858
	CC3	1.08062	0.789231	1.17514	0.955013	0.760135	0.895714	0.871506	1.38886	0.578399	1.0221

[truncated: 7 more sheets: Figure S5, Figure S6, Figure S7, Figure S8, Figure S9, Figure S10, Figure S11]
